# Supplementary material for: A Homeobox Transcription Factor UvHOX2 Regulates Chlamydospore Formation, Conidiogenesis, and Pathogenicity in Ustilaginoidea virens
Source: Front Microbiol. 2019 Jun 20;10:1071. doi: 10.3389/fmicb.2019.01071 (PMC6596325; doi:10.3389/fmicb.2019.01071)
Supplement: Supplementary file 2 [file Table_2.XLSX]

## Sheet: genes only expressed in WTC
GeneID	WTC-Expression	DH-Expression	Up-Down-Regulation(WTC/DH)	p-value	Cellular Component	Molecular Function	Biological Process	Kegg Orthology	Nr Description
lcl|JHTR01000077.1_cds_KDB11225.1_7958	6015.35	0	Up	0	GO:0016021//integral component of membrane	GO:0004100//chitin synthase activity	GO:0006031//chitin biosynthetic process	K00698//chitin synthase [EC:2.4.1.16]	gi|632911308|gb|KDB11225.1|//chitin synthase 1 [Ustilaginoidea virens]
lcl|JHTR01000005.1_cds_KDB17610.1_1494	5712.68	0	Up	0	NA	NA	NA	NA	gi|632918171|gb|KDB17610.1|//translation initiation factor eif-2b subunit family protein [Ustilaginoidea virens]
lcl|JHTR01000005.1_cds_KDB17647.1_1531	5194.68	0	Up	0	NA	GO:0010181//FMN binding;GO:0016491//oxidoreductase activity	GO:0055114//oxidation-reduction process	K16743//abnormal spindle-like microcephaly-associated protein	gi|632918208|gb|KDB17647.1|//protein bli-3 [Ustilaginoidea virens]
lcl|JHTR01000076.1_cds_KDB11246.1_7921	4451.12	0	Up	0	NA	GO:0016791//phosphatase activity	GO:0016311//dephosphorylation	K01110//phosphatidylinositol-3,4,5-trisphosphate 3-phosphatase and dual-specificity protein phosphatase PTEN [EC:3.1.3.16 3.1.3.48 3.1.3.67];K01104//protein-tyrosine phosphatase [EC:3.1.3.48]	gi|632911333|gb|KDB11246.1|//phosphoinositide 3-phosphate phosphatase [Ustilaginoidea virens]
lcl|JHTR01000002.1_cds_KDB18607.1_849	4056.48	0	Up	0	GO:0016021//integral component of membrane	GO:0005524//ATP binding;GO:0005215//transporter activity;GO:0016887//ATPase activity	GO:0006810//transport	K05658//ATP-binding cassette, subfamily B (MDR/TAP), member 1 [EC:3.6.3.44]	gi|632919212|gb|KDB18607.1|//putative ABC transporter [Ustilaginoidea virens]
lcl|JHTR01000012.1_cds_KDB16091.1_3021	3935.15	0	Up	0	GO:0016020//membrane	NA	NA	K20858//calcium uniporter protein, mitochondrial	gi|632916565|gb|KDB16091.1|//hypothetical protein UV8b_3021 [Ustilaginoidea virens]
lcl|JHTR01000007.1_cds_KDB17290.1_1887	2150.42	0	Up	1.59e-252	GO:0005622//intracellular	NA	GO:0006892//post-Golgi vesicle-mediated transport	NA	gi|632917827|gb|KDB17290.1|//LAlv9 family protein [Ustilaginoidea virens]
lcl|JHTR01000008.1_cds_KDB16967.1_2059	1791.12	0	Up	8.6e-221	NA	GO:0016787//hydrolase activity	NA	K08257//mannan endo-1,6-alpha-mannosidase [EC:3.2.1.101]	gi|632917490|gb|KDB16967.1|//glycosyl hydrolase [Ustilaginoidea virens]
lcl|JHTR01000067.1_cds_KDB11501.1_7646	1779.68	0	Up	9.43e-220	GO:0016021//integral component of membrane	NA	NA	K18693//diacylglycerol diphosphate phosphatase / phosphatidate phosphatase [EC:3.1.3.81 3.1.3.4]	gi|632911626|gb|KDB11501.1|//phosphatidic acid phosphatase beta [Ustilaginoidea virens]
lcl|JHTR01000020.1_cds_KDB14890.1_4413	1547.34	0	Up	3.55e-198	NA	GO:0031625//ubiquitin protein ligase binding	GO:0006511//ubiquitin-dependent protein catabolic process	K03869//cullin 3	gi|632915283|gb|KDB14890.1|//putative cullulin 3 [Ustilaginoidea virens]
lcl|JHTR01000002.1_cds_KDB18490.1_732	1331.08	0	Up	3.21e-177	NA	NA	NA	K14773//U3 small nucleolar RNA-associated protein 23	gi|632919095|gb|KDB18490.1|//DUF726 domain-containing protein [Ustilaginoidea virens]
lcl|JHTR01000040.1_cds_KDB12744.1_6400	1246.95	0	Up	8.35e-169	NA	NA	NA	K15111//solute carrier family 25 (mitochondrial S-adenosylmethionine transporter), member 26	gi|632913001|gb|KDB12744.1|//mitochondrial carrier protein PET8 [Ustilaginoidea virens]
lcl|JHTR01000003.1_cds_KDB18283.1_1131	983.51	0	Up	2.61e-141	NA	GO:0016620//oxidoreductase activity, acting on the aldehyde or oxo group of donors, NAD or NADP as acceptor	GO:0055114//oxidation-reduction process	K00129//aldehyde dehydrogenase (NAD(P)+) [EC:1.2.1.5];K00128//aldehyde dehydrogenase (NAD+) [EC:1.2.1.3]	gi|632918871|gb|KDB18283.1|//aldehyde dehydrogenase [Ustilaginoidea virens]
lcl|JHTR01000004.1_cds_KDB17816.1_1183	869.34	0	Up	9.34e-129	GO:0016020//membrane	NA	GO:0006810//transport	K15111//solute carrier family 25 (mitochondrial S-adenosylmethionine transporter), member 26	gi|632918387|gb|KDB17816.1|//putative mitochondrial carrier protein [Ustilaginoidea virens]
lcl|JHTR01000008.1_cds_KDB16963.1_2055	545.24	0	Up	3.11e-90	GO:0016021//integral component of membrane	GO:0046872//metal ion binding	NA	K19327//anoctamin-10	gi|632917486|gb|KDB16963.1|//putative plasma membrane channel protein (Aqy1) [Ustilaginoidea virens]
lcl|JHTR01000036.1_cds_KDB13056.1_6056	539.8	0	Up	1.53e-89	GO:0016021//integral component of membrane	NA	NA	NA	gi|781082800|dbj|GAO18362.1|//hypothetical protein UVI_058130 [Ustilaginoidea virens]
lcl|JHTR01000004.1_cds_KDB17975.1_1342	400.27	0	Up	4.69e-71	GO:0044424//intracellular part	NA	GO:0042273//ribosomal large subunit biogenesis;GO:0006364//rRNA processing	K14846//ribosome production factor 1	gi|632918546|gb|KDB17975.1|//Brix domain containing protein [Ustilaginoidea virens]
lcl|JHTR01000013.1_cds_KDB15951.1_3263	385.74	0	Up	4.86e-69	NA	GO:0004674//protein serine/threonine kinase activity;GO:0005524//ATP binding	GO:0006468//protein phosphorylation	K08333//phosphoinositide-3-kinase, regulatory subunit 4 [EC:2.7.11.1]	gi|632916415|gb|KDB15951.1|//phosphoinositide 3-kinase regulatory subunit 4 [Ustilaginoidea virens]
lcl|JHTR01000011.1_cds_KDB16250.1_2706	370.93	0	Up	5.76e-67	NA	NA	NA	NA	gi|632916735|gb|KDB16250.1|//hypothetical protein UV8b_2706 [Ustilaginoidea virens]
lcl|JHTR01000024.1_cds_KDB14325.1_4920	343.44	0	Up	4.66e-63	NA	NA	NA	K20100//YTH domain-containing protein 1	gi|632914690|gb|KDB14325.1|//YT521-B-like family protein [Ustilaginoidea virens]
lcl|JHTR01000032.1_cds_KDB13407.1_5786	311.52	0	Up	2.03e-58	GO:0030134//ER to Golgi transport vesicle;GO:0005783//endoplasmic reticulum;GO:0005794//Golgi apparatus;GO:0016021//integral component of membrane	NA	GO:0006888//ER to Golgi vesicle-mediated transport	K20359//PRA1 family protein 1	gi|632913719|gb|KDB13407.1|//putative COPII vesicles protein Yip3 [Ustilaginoidea virens]
lcl|JHTR01000005.1_cds_KDB17701.1_1585	291	0	Up	2.26e-55	NA	NA	NA	K09274//HMG box factor, other	gi|632918262|gb|KDB17701.1|//MAT1-2-1 like protein [Ustilaginoidea virens]
lcl|JHTR01000029.1_cds_KDB13824.1_5431	289.97	0	Up	3.22e-55	NA	NA	NA	NA	gi|632914153|gb|KDB13824.1|//LEA domain-containing protein [Ustilaginoidea virens]
lcl|JHTR01000005.1_cds_KDB17500.1_1384	268.63	0	Up	5.45e-52	GO:0035861//site of double-strand break;GO:0005634//nucleus;GO:0005829//cytosol	GO:0008270//zinc ion binding;GO:0004842//ubiquitin-protein transferase activity	GO:0016567//protein ubiquitination	K11968//ariadne-1 [EC:2.3.2.27]	gi|632918061|gb|KDB17500.1|//RING-5 like protein [Ustilaginoidea virens]
lcl|JHTR01000041.1_cds_KDB12649.1_6495	176.59	0	Up	3.05e-37	NA	NA	NA	NA	gi|632912898|gb|KDB12649.1|//hypothetical protein UV8b_6495 [Ustilaginoidea virens]
lcl|JHTR01000068.1_cds_KDB11454.1_7677	171	0	Up	2.7e-36	GO:0016021//integral component of membrane	GO:0016758//transferase activity, transferring hexosyl groups	NA	K00698//chitin synthase [EC:2.4.1.16]	gi|770391313|gb|KJK77300.1|//hypothetical protein H634G_07039 [Metarhizium anisopliae BRIP 53293];gi|632911574|gb|KDB11454.1|//chitin synthase [Ustilaginoidea virens]
lcl|JHTR01000039.1_cds_KDB12855.1_6349	169.45	0	Up	4.97e-36	GO:0016020//membrane;GO:0005773//vacuole	NA	GO:0015802//basic amino acid transport	K12389//battenin	gi|632913118|gb|KDB12855.1|//Golgi integral membrane protein (Cln3) [Ustilaginoidea virens]
lcl|JHTR01000002.1_cds_KDB18360.1_602	167.48	0	Up	1.08e-35	GO:0005783//endoplasmic reticulum;GO:0016021//integral component of membrane	GO:0005506//iron ion binding;GO:0016491//oxidoreductase activity	GO:0006694//steroid biosynthetic process;GO:0006633//fatty acid biosynthetic process;GO:0055114//oxidation-reduction process	K00227//Delta7-sterol 5-desaturase [EC:1.14.19.20]	gi|632918965|gb|KDB18360.1|//sterol delta 5,6-desaturase ERG3 [Ustilaginoidea virens]
lcl|JHTR01000023.1_cds_KDB14365.1_4636	166	0	Up	1.93e-35	NA	NA	NA	NA	NA
lcl|JHTR01000004.1_cds_KDB17947.1_1314	149.84	0	Up	1.23e-32	NA	GO:0046872//metal ion binding;GO:0016853//isomerase activity	GO:0044238//primary metabolic process;GO:0071704//organic substance metabolic process	K01809//mannose-6-phosphate isomerase [EC:5.3.1.8]	gi|632918518|gb|KDB17947.1|//mannose-6-phosphate isomerase [Ustilaginoidea virens]
lcl|JHTR01000014.1_cds_KDB15770.1_3410	149.7	0	Up	1.3e-32	NA	NA	NA	NA	gi|632916223|gb|KDB15770.1|//hypothetical protein UV8b_3410 [Ustilaginoidea virens]
lcl|JHTR01000041.1_cds_KDB12639.1_6485	141.62	0	Up	3.47e-31	NA	NA	NA	NA	gi|632912888|gb|KDB12639.1|//hypothetical protein UV8b_6485 [Ustilaginoidea virens]
lcl|JHTR01000041.1_cds_KDB12609.1_6455	129.7	0	Up	4.79e-29	NA	GO:0016831//carboxy-lyase activity;GO:0030170//pyridoxal phosphate binding	GO:0006520//cellular amino acid metabolic process	K01593//aromatic-L-amino-acid decarboxylase [EC:4.1.1.28]	gi|632912858|gb|KDB12609.1|//aromatic-L-amino-acid decarboxylase [Ustilaginoidea virens]
lcl|JHTR01000026.1_cds_KDB14051.1_5040	108.48	0	Up	4e-25	NA	NA	NA	K01870//isoleucyl-tRNA synthetase [EC:6.1.1.5]	gi|632914404|gb|KDB14051.1|//UPF0183 domain protein [Ustilaginoidea virens]
lcl|JHTR01000007.1_cds_KDB17338.1_1935	103.08	0	Up	4.23e-24	NA	NA	NA	NA	gi|781086306|dbj|GAO15246.1|//hypothetical protein UVI_024010 [Ustilaginoidea virens]
lcl|JHTR01000011.1_cds_KDB16236.1_2692	102.93	0	Up	4.52e-24	NA	NA	NA	NA	gi|632916721|gb|KDB16236.1|//nuclear protein involved in pre-rRNA [Ustilaginoidea virens]
lcl|JHTR01000036.1_cds_KDB13123.1_6123	80.92	0	Up	9.04e-20	NA	NA	NA	NA	gi|632913406|gb|KDB13123.1|//hypothetical protein UV8b_6123 [Ustilaginoidea virens]
lcl|JHTR01000083.1_cds_KDB11007.1_8135	68.68	0	Up	2.82e-17	NA	NA	NA	NA	gi|632911064|gb|KDB11007.1|//hypothetical protein UV8b_8135 [Ustilaginoidea virens]
lcl|JHTR01000051.1_cds_KDB12074.1_7067	51.48	0	Up	1.29e-13	GO:0005634//nucleus	GO:0005524//ATP binding;GO:0004386//helicase activity;GO:0003676//nucleic acid binding	NA	K13181//ATP-dependent RNA helicase DDX27 [EC:3.6.4.13]	gi|781081833|dbj|GAO19151.1|//hypothetical protein UVI_067200 [Ustilaginoidea virens]
lcl|JHTR01000019.1_cds_KDB15051.1_4197	50	0	Up	2.74e-13	NA	NA	NA	NA	gi|632915458|gb|KDB15051.1|//hypothetical protein UV8b_4197 [Ustilaginoidea virens]
lcl|JHTR01000005.1_cds_KDB17643.1_1527	44.17	0	Up	5.43e-12	NA	NA	NA	NA	gi|632918204|gb|KDB17643.1|//hypothetical protein UV8b_1527 [Ustilaginoidea virens]
lcl|JHTR01000059.1_cds_KDB11772.1_7360	41	0	Up	2.84e-11	NA	NA	NA	NA	gi|632911929|gb|KDB11772.1|//multiple EGF-like-domains 6 [Ustilaginoidea virens]
lcl|JHTR01000028.1_cds_KDB13968.1_5302	35	0	Up	6.93e-10	NA	GO:0051213//dioxygenase activity	GO:0055114//oxidation-reduction process	NA	gi|632914306|gb|KDB13968.1|//taurine catabolism dioxygenase [Ustilaginoidea virens]
lcl|JHTR01000051.1_cds_KDB12092.1_7085	34	0	Up	1.19e-09	NA	NA	NA	NA	gi|632912287|gb|KDB12092.1|//hypothetical protein UV8b_7085 [Ustilaginoidea virens]
lcl|JHTR01000002.1_cds_KDB18333.1_575	33.55	0	Up	1.52e-09	GO:0005663//DNA replication factor C complex;GO:0005634//nucleus;GO:0031390//Ctf18 RFC-like complex;GO:0031391//Elg1 RFC-like complex;GO:0005829//cytosol;GO:0031389//Rad17 RFC-like complex	GO:0003677//DNA binding;GO:0005524//ATP binding;GO:0016887//ATPase activity	GO:0006272//leading strand elongation;GO:0007062//sister chromatid cohesion	K10756//replication factor C subunit 3/5	gi|632918938|gb|KDB18333.1|//activator 1 subunit 3 [Ustilaginoidea virens]
lcl|JHTR01000044.1_cds_KDB12441.1_6665	33	0	Up	2.05e-09	NA	NA	NA	NA	gi|632912673|gb|KDB12441.1|//hypothetical protein UV8b_6665 [Ustilaginoidea virens]
lcl|JHTR01000023.1_cds_KDB14394.1_4665	28	0	Up	3.24e-08	NA	NA	NA	NA	gi|632914765|gb|KDB14394.1|//hypothetical protein UV8b_4665 [Ustilaginoidea virens]
lcl|JHTR01000001.1_cds_KDB18944.1_335	26.61	0	Up	7.08e-08	GO:0005634//nucleus	GO:0000981//RNA polymerase II transcription factor activity, sequence-specific DNA binding;GO:0008270//zinc ion binding	GO:0006357//regulation of transcription from RNA polymerase II promoter	NA	gi|632919555|gb|KDB18944.1|//acriflavine sensitivity control protein acr-2 [Ustilaginoidea virens]
lcl|JHTR01000004.1_cds_KDB17912.1_1279	22.47	0	Up	7.53e-07	GO:0043229//intracellular organelle;GO:0005737//cytoplasm	NA	GO:0009987//cellular process	K12615//enhancer of mRNA-decapping protein 3	gi|632918483|gb|KDB17912.1|//YjeF-N domain protein [Ustilaginoidea virens]
lcl|JHTR01000074.1_cds_KDB11326.1_7855	21.87	0	Up	1.07e-06	NA	NA	NA	NA	gi|632911422|gb|KDB11326.1|//PLAC8 family protein [Ustilaginoidea virens]
lcl|JHTR01000007.1_cds_KDB17228.1_1825	21.14	0	Up	1.63e-06	NA	NA	NA	NA	gi|781087042|dbj|GAO14511.1|//hypothetical protein UVI_015900 [Ustilaginoidea virens]
lcl|JHTR01000060.1_cds_KDB11764.1_7404	19	0	Up	5.74e-06	NA	NA	NA	NA	gi|632911917|gb|KDB11764.1|//hypothetical protein UV8b_7404 [Ustilaginoidea virens]
lcl|JHTR01000071.1_cds_KDB11408.1_7721	18.75	0	Up	6.66e-06	GO:0005759//mitochondrial matrix	GO:0003870//5-aminolevulinate synthase activity;GO:0030170//pyridoxal phosphate binding	GO:0006782//protoporphyrinogen IX biosynthetic process	K00643//5-aminolevulinate synthase [EC:2.3.1.37]	gi|632911518|gb|KDB11408.1|//5-aminolevulinate synthase precursor [Ustilaginoidea virens]
lcl|JHTR01000009.1_cds_KDB16841.1_2432	18.7	0	Up	6.86e-06	NA	NA	NA	NA	gi|632917353|gb|KDB16841.1|//hypothetical protein UV8b_2432 [Ustilaginoidea virens]
lcl|JHTR01000005.1_cds_KDB17572.1_1456	18.45	0	Up	7.96e-06	GO:0016021//integral component of membrane	GO:0016829//lyase activity;GO:0016740//transferase activity	NA	K01640//hydroxymethylglutaryl-CoA lyase [EC:4.1.3.4]	gi|632918133|gb|KDB17572.1|//hydroxymethylglutaryl-CoA lyase [Ustilaginoidea virens]
lcl|JHTR01000023.1_cds_KDB14417.1_4688	18	0	Up	1.04e-05	NA	NA	NA	K01210//glucan 1,3-beta-glucosidase [EC:3.2.1.58]	gi|632914788|gb|KDB14417.1|//hypothetical protein UV8b_4688 [Ustilaginoidea virens]
lcl|JHTR01000007.1_cds_KDB17397.1_1994	17	0	Up	1.89e-05	NA	GO:0016491//oxidoreductase activity	GO:0055114//oxidation-reduction process	K07078//uncharacterized protein	gi|632917934|gb|KDB17397.1|//hypothetical protein UV8b_1994 [Ustilaginoidea virens]
lcl|JHTR01000004.1_cds_KDB17991.1_1358	16.03	0	Up	3.4e-05	NA	NA	NA	K03361//F-box and WD-40 domain protein CDC4	gi|632918562|gb|KDB17991.1|//WD domain and F-box domain containing protein [Ustilaginoidea virens]
lcl|JHTR01000030.1_cds_KDB13644.1_5476	14	0	Up	0.000117632	NA	NA	NA	NA	gi|632913967|gb|KDB13644.1|//hypothetical protein UV8b_5476 [Ustilaginoidea virens]
lcl|JHTR01000003.1_cds_KDB18104.1_952	14	0	Up	0.000117632	NA	NA	NA	NA	gi|632918692|gb|KDB18104.1|//hypothetical protein UV8b_952 [Ustilaginoidea virens]
lcl|JHTR01000068.1_cds_KDB11455.1_7678	14	0	Up	0.000117632	GO:0016020//membrane	GO:0016740//transferase activity	GO:0008152//metabolic process	K01452//chitin deacetylase [EC:3.5.1.41]	gi|632911575|gb|KDB11455.1|//chitin deacetylase [Ustilaginoidea virens]
lcl|JHTR01000020.1_cds_KDB14847.1_4370	19.09	0	Up	0.000545	NA	NA	NA	K02646//regulatory protein PHO2	gi|632915240|gb|KDB14847.1|//homeobox transcription factor [Ustilaginoidea virens]
lcl|JHTR01000057.1_cds_KDB11878.1_7301	11	0	Up	0.000766714	NA	NA	NA	NA	gi|632912044|gb|KDB11878.1|//Eco29ki restriction endonuclease [Ustilaginoidea virens]
lcl|JHTR01000008.1_cds_KDB17072.1_2164	10.75	0	Up	0.000898546	GO:0016021//integral component of membrane	NA	GO:0055085//transmembrane transport	NA	gi|632917595|gb|KDB17072.1|//putative MFS multidrug transporter [Ustilaginoidea virens]
lcl|JHTR01000072.1_cds_KDB11383.1_7776	10.63	0	Up	0.000969789	NA	NA	NA	NA	gi|632911488|gb|KDB11383.1|//hypothetical protein UV8b_7776 [Ustilaginoidea virens]
lcl|JHTR01000016.1_cds_KDB15323.1_3749	10.54	0	Up	0.00102697	GO:0016020//membrane	NA	NA	NA	gi|781087287|dbj|GAO14344.1|//hypothetical protein UVI_014100 [Ustilaginoidea virens]
lcl|JHTR01000013.1_cds_KDB15851.1_3163	9.8	0	Up	0.00164819	NA	GO:0016740//transferase activity	NA	K00547//homocysteine S-methyltransferase [EC:2.1.1.10]	gi|632916315|gb|KDB15851.1|//homocysteine s-methyltransferase [Ustilaginoidea virens]
lcl|JHTR01000005.1_cds_KDB17521.1_1405	9	0	Up	0.00276031	NA	NA	NA	NA	gi|632918082|gb|KDB17521.1|//hypothetical protein UV8b_1405 [Ustilaginoidea virens]
lcl|JHTR01000001.1_cds_KDB18754.1_145	9	0	Up	0.00276031	NA	NA	NA	NA	gi|632919365|gb|KDB18754.1|//hypothetical protein UV8b_145 [Ustilaginoidea virens]
lcl|JHTR01000028.1_cds_KDB13917.1_5251	8.81	0	Up	0.00312204	NA	NA	NA	NA	gi|632914255|gb|KDB13917.1|//hypothetical protein UV8b_5251 [Ustilaginoidea virens]
lcl|JHTR01000019.1_cds_KDB15055.1_4201	8.27	0	Up	0.00443682	NA	NA	NA	K14855//ribosome assembly protein 4	gi|632915462|gb|KDB15055.1|//HetR [Ustilaginoidea virens]
lcl|JHTR01000012.1_cds_KDB16169.1_3099	8.01	0	Up	0.00525902	NA	NA	NA	NA	gi|632916643|gb|KDB16169.1|//hypothetical protein UV8b_3099 [Ustilaginoidea virens]
lcl|JHTR01000064.1_cds_KDB11614.1_7537	8	0	Up	0.00529358	NA	NA	NA	NA	gi|632911751|gb|KDB11614.1|//hypothetical protein UV8b_7537 [Ustilaginoidea virens]
lcl|JHTR01000042.1_cds_KDB12559.1_6580	8	0	Up	0.00529358	NA	NA	NA	NA	gi|781084237|dbj|GAO17054.1|//hypothetical protein UVI_044010 [Ustilaginoidea virens]
lcl|JHTR01000003.1_cds_KDB18102.1_950	8	0	Up	0.00529358	NA	NA	NA	NA	gi|632918690|gb|KDB18102.1|//hypothetical protein UV8b_950 [Ustilaginoidea virens]
lcl|JHTR01000025.1_cds_KDB14166.1_4956	8	0	Up	0.00529358	NA	NA	NA	NA	gi|632914524|gb|KDB14166.1|//FLOculation protein FLO1 [Ustilaginoidea virens]

## Sheet: genes only expressed in DH
GeneID	Length	WTC-Expression	DH-Expression	log2Ratio(WTC/DH)	q-value(Storey et al. 2003)	Up-Down-Regulation(WTC/DH)	p-value	Cellular Component	Molecular Function	Biological Process	Kegg Orthology	Nr Description
lcl|JHTR01000102.1_cds_KDB10877.1_8281	465	0	9.18	-4.17545	0.000491261	Down	0.00273965	NA	NA	NA	NA	gi|632910877|gb|KDB10877.1|//hypothetical protein UV8b_8281 [Ustilaginoidea virens]
lcl|JHTR01000033.1_cds_KDB13303.1_5893	297	0	10.42	-4.35824	0.000228062	Down	0.00124968	NA	NA	NA	NA	gi|632913605|gb|KDB13303.1|//hypothetical protein UV8b_5893 [Ustilaginoidea virens]
lcl|JHTR01000003.1_cds_KDB18119.1_967	1332	0	10.58	-4.38023	0.000206672	Down	0.00113013	GO:0044455//mitochondrial membrane part;GO:0016021//integral component of membrane;GO:0005741//mitochondrial outer membrane	NA	GO:0071702//organic substance transport;GO:0051649//establishment of localization in cell;GO:0033036//macromolecule localization;GO:0007008//outer mitochondrial membrane organization;GO:0006461//protein complex assembly;GO:0044765//single-organism transport	K17774//mitochondrial distribution and morphology protein 10	gi|632918707|gb|KDB18119.1|//mdm10-like protein [Ustilaginoidea virens]
lcl|JHTR01000008.1_cds_KDB17111.1_2203	840	0	18.24	-5.16599	2.17e-06	Down	1.08e-05	GO:0016020//membrane	NA	GO:0050794//regulation of cellular process;GO:0051716//cellular response to stimulus;GO:0007154//cell communication	K20406//nitrogen permease regulator 3-like protein	gi|632917634|gb|KDB17111.1|//putative proline racemase [Ustilaginoidea virens]
lcl|JHTR01000002.1_cds_KDB18326.1_568	387	0	19.1	-5.23246	1.32e-06	Down	6.53e-06	GO:0005840//ribosome	NA	NA	K12601//superkiller protein 8;K02911//large subunit ribosomal protein L32	gi|632918931|gb|KDB18326.1|//meiotic recombination protein ski8 [Ustilaginoidea virens]
lcl|JHTR01000033.1_cds_KDB13283.1_5873	561	0	24.45	-5.58872	6.44e-08	Down	3.02e-07	NA	NA	NA	NA	gi|632913585|gb|KDB13283.1|//hypothetical protein UV8b_5873 [Ustilaginoidea virens]
lcl|JHTR01000072.1_cds_KDB11382.1_7775	750	0	24.6	-5.59755	5.92e-08	Down	2.78e-07	NA	GO:0004553//hydrolase activity, hydrolyzing O-glycosyl compounds	GO:0000272//polysaccharide catabolic process	K01181//endo-1,4-beta-xylanase [EC:3.2.1.8]	gi|632911487|gb|KDB11382.1|//hypothetical protein UV8b_7775 [Ustilaginoidea virens]
lcl|JHTR01000021.1_cds_KDB14598.1_4454	231	0	29	-5.83494	5.28e-09	Down	2.39e-08	NA	NA	NA	NA	gi|632914982|gb|KDB14598.1|//hypothetical protein UV8b_4454 [Ustilaginoidea virens]
lcl|JHTR01000102.1_cds_KDB10876.1_8280	627	0	35.27	-6.11733	1.85e-10	Down	8.03e-10	NA	NA	NA	NA	gi|632910876|gb|KDB10876.1|//hypothetical protein UV8b_8280 [Ustilaginoidea virens]
lcl|JHTR01000023.1_cds_KDB14453.1_4724	711	0	37.38	-6.20115	6.11e-11	Down	2.62e-10	NA	NA	NA	NA	gi|632914824|gb|KDB14453.1|//choriogenin hminor [Ustilaginoidea virens]
lcl|JHTR01000009.1_cds_KDB16773.1_2364	705	0	40.32	-6.31038	1.33e-11	Down	5.61e-11	GO:0044424//intracellular part	NA	NA	K13174//THO complex subunit 5	gi|632917285|gb|KDB16773.1|//hypothetical protein UV8b_2364 [Ustilaginoidea virens]
lcl|JHTR01000080.1_cds_KDB11126.1_8036	501	0	43.17	-6.40892	3.08e-12	Down	1.28e-11	GO:0016020//membrane;GO:0043231//intracellular membrane-bounded organelle;GO:0044444//cytoplasmic part	NA	NA	NA	gi|632911196|gb|KDB11126.1|//UPF0220 domain protein [Ustilaginoidea virens]
lcl|JHTR01000018.1_cds_KDB15180.1_4020	894	0	44.12	-6.44032	1.9e-12	Down	7.86e-12	NA	NA	NA	K20289//conserved oligomeric Golgi complex subunit 2	gi|632915596|gb|KDB15180.1|//conserved oligomeric Golgi complex subunit 2 [Ustilaginoidea virens]
lcl|JHTR01000066.1_cds_KDB11577.1_7619	1578	0	98.61	-7.60062	1.67e-23	Down	5.53e-23	GO:0072686//mitotic spindle	NA	GO:1902589//single-organism organelle organization;GO:0022402//cell cycle process	NA	gi|632911706|gb|KDB11577.1|//WD40 domain-containing protein [Ustilaginoidea virens]
lcl|JHTR01000038.1_cds_KDB12875.1_6236	372	0	194.16	-7.60721	5.05e-44	Down	1.31e-43	NA	NA	NA	NA	gi|632913144|gb|KDB12875.1|//hypothetical protein UV8b_6236 [Ustilaginoidea virens]
lcl|JHTR01000001.1_cds_KDB18657.1_48	963	0	124.37	-7.93545	2.9e-28	Down	9.03e-28	NA	NA	NA	K17746//chanoclavine-I dehydrogenase [EC:1.1.1.332]	gi|632919268|gb|KDB18657.1|//short chain dehydrogenase family protein [Ustilaginoidea virens]
lcl|JHTR01000004.1_cds_KDB17805.1_1172	1062	0	147.95	-8.18593	1.96e-32	Down	5.79e-32	NA	GO:0016787//hydrolase activity	NA	K01050//cholinesterase [EC:3.1.1.8];K01046//triacylglycerol lipase [EC:3.1.1.3]	gi|781082592|dbj|GAO18513.1|//hypothetical protein UVI_059770 [Ustilaginoidea virens]
lcl|JHTR01000008.1_cds_KDB17053.1_2145	1371	0	156.82	-8.26993	5.8e-34	Down	1.68e-33	NA	NA	NA	K02993//small subunit ribosomal protein S7e	gi|632917576|gb|KDB17053.1|//TPR repeat protein [Ustilaginoidea virens]
lcl|JHTR01000047.1_cds_KDB12279.1_6878	1842	0	165.12	-8.34433	2.25e-35	Down	6.38e-35	NA	GO:0016798//hydrolase activity, acting on glycosyl bonds	GO:0008152//metabolic process	NA	gi|781082391|dbj|GAO18711.1|//hypothetical protein UVI_061900 [Ustilaginoidea virens]
lcl|JHTR01000081.1_cds_KDB11091.1_8079	1842	0	224.18	-8.78547	5.18e-45	Down	1.33e-44	GO:0005730//nucleolus;GO:0030687//preribosome, large subunit precursor	GO:0005524//ATP binding;GO:0004004//ATP-dependent RNA helicase activity;GO:0003676//nucleic acid binding	GO:0000464//endonucleolytic cleavage in ITS1 upstream of 5.8S rRNA from tricistronic rRNA transcript (SSU-rRNA, 5.8S rRNA, LSU-rRNA);GO:0000027//ribosomal large subunit assembly	K14811//ATP-dependent RNA helicase DBP3 [EC:3.6.4.13]	gi|632911157|gb|KDB11091.1|//ATP-dependent RNA helicase dbp3 [Ustilaginoidea virens]
lcl|JHTR01000125.1_cds_KDB10787.1_8366	699	0	235.8	-8.85838	7.81e-47	Down	1.98e-46	NA	NA	NA	K06689//ubiquitin-conjugating enzyme E2 D [EC:2.3.2.23];K13280//signal peptidase, endoplasmic reticulum-type [EC:3.4.-.-]	gi|632910726|gb|KDB10787.1|//ubiquitin-conjugating enzyme [Ustilaginoidea virens]
lcl|JHTR01000015.1_cds_KDB15570.1_3601	2355	0	261.83	-9.00945	7.84e-51	Down	1.89e-50	GO:0044464//cell part	GO:0016301//kinase activity	GO:0016310//phosphorylation	K13711//phosphatidylinositol 4-kinase type 2 [EC:2.7.1.67]	gi|632916011|gb|KDB15570.1|//phosphatidylinositol 4-kinase [Ustilaginoidea virens]
lcl|JHTR01000007.1_cds_KDB17271.1_1868	801	0	290.54	-9.15955	3.91e-55	Down	9.06e-55	NA	GO:0050353//trimethyllysine dioxygenase activity;GO:0005506//iron ion binding;GO:0031418//L-ascorbic acid binding	GO:0045329//carnitine biosynthetic process;GO:0055114//oxidation-reduction process	K00474//trimethyllysine dioxygenase [EC:1.14.11.8]	gi|632917808|gb|KDB17271.1|//trimethyllysine dioxygenase [Ustilaginoidea virens]
lcl|JHTR01000030.1_cds_KDB13708.1_5540	1815	0	304.72	-9.2283	3.19e-57	Down	7.29e-57	GO:0016020//membrane	GO:0016798//hydrolase activity, acting on glycosyl bonds	NA	K01230//mannosyl-oligosaccharide alpha-1,2-mannosidase [EC:3.2.1.113]	gi|632914031|gb|KDB13708.1|//glycoside hydrolase family 47 protein [Ustilaginoidea virens]
lcl|JHTR01000038.1_cds_KDB12874.1_6235	870	0	367.96	-9.50036	2.98e-66	Down	6.34e-66	NA	NA	NA	NA	gi|632913143|gb|KDB12874.1|//glycosyl transferase [Ustilaginoidea virens]
lcl|JHTR01000038.1_cds_KDB12894.1_6255	894	0	607.96	-10.2248	1.8e-97	Down	3.11e-97	NA	NA	NA	K03845//alpha-1,3-mannosyltransferase [EC:2.4.1.258]	gi|632913163|gb|KDB12894.1|//conserved mitochondrial protein [Ustilaginoidea virens]
lcl|JHTR01000003.1_cds_KDB18117.1_965	1554	0	658.26	-10.3395	1.47e-103	Down	2.47e-103	GO:0016021//integral component of membrane	GO:0016705//oxidoreductase activity, acting on paired donors, with incorporation or reduction of molecular oxygen;GO:0020037//heme binding;GO:0005506//iron ion binding;GO:0004497//monooxygenase activity	GO:0055114//oxidation-reduction process	K21295//multifunctional cytochrome P450 monooxygenase	gi|632918705|gb|KDB18117.1|//putative O-methylsterigmatocystin oxidoreductase [Ustilaginoidea virens]
lcl|JHTR01000013.1_cds_KDB15863.1_3175	1344	0	664.48	-10.353	2.65e-104	Down	4.44e-104	GO:0016021//integral component of membrane	NA	GO:0006629//lipid metabolic process	NA	gi|632916327|gb|KDB15863.1|//fatty acid desaturase [Ustilaginoidea virens]
lcl|JHTR01000007.1_cds_KDB17369.1_1966	2076	0	726.38	-10.4815	1.33e-111	Down	2.13e-111	NA	GO:0016787//hydrolase activity	NA	K20279//synaptojanin [EC:3.1.3.36];K01099//inositol polyphosphate 5-phosphatase INPP5B/F [EC:3.1.3.36]	gi|632917906|gb|KDB17369.1|//hypothetical protein UV8b_1966 [Ustilaginoidea virens]
lcl|JHTR01000056.1_cds_KDB11901.1_7226	873	0	952.4	-10.8724	6.19e-137	Down	8.7e-137	NA	NA	NA	NA	gi|632912071|gb|KDB11901.1|//phosphoglycerate mutase family protein [Ustilaginoidea virens]
lcl|JHTR01000018.1_cds_KDB15160.1_4000	1377	0	1272.05	-11.2899	4.78e-170	Down	5.86e-170	GO:0016021//integral component of membrane	GO:0004222//metalloendopeptidase activity	GO:0071586//CAAX-box protein processing	K06013//STE24 endopeptidase [EC:3.4.24.84]	gi|632915576|gb|KDB15160.1|//putative zinc metallo-protease [Ustilaginoidea virens]
lcl|JHTR01000009.1_cds_KDB16914.1_2505	2625	0	1383.52	-11.4111	5.15e-181	Down	6.11e-181	GO:0097038//perinuclear endoplasmic reticulum;GO:0005811//lipid particle;GO:0016021//integral component of membrane	GO:0008374//O-acyltransferase activity	GO:0006672//ceramide metabolic process	K00679//phospholipid:diacylglycerol acyltransferase [EC:2.3.1.158]	gi|632917426|gb|KDB16914.1|//putative Phospholipid:diacylglycerol acyltransferase [Ustilaginoidea virens]
lcl|JHTR01000002.1_cds_KDB18587.1_829	1407	0	1668.93	-11.6817	5.49e-208	Down	5.96e-208	NA	GO:0004411//homogentisate 1,2-dioxygenase activity	GO:0006570//tyrosine metabolic process;GO:0055114//oxidation-reduction process;GO:0006559//L-phenylalanine catabolic process	K00451//homogentisate 1,2-dioxygenase [EC:1.13.11.5]	gi|632919192|gb|KDB18587.1|//homogentisate 1,2-dioxygenase [Ustilaginoidea virens]
lcl|JHTR01000008.1_cds_KDB16977.1_2069	1017	0	3913.76	-12.9113	0	Down	0	NA	NA	NA	NA	gi|632917500|gb|KDB16977.1|//GNAT family protein [Ustilaginoidea virens]

## Sheet: differentially expressed genes
GeneID	Length	WTC-Expression	DH-Expression	log2Ratio(WTC/DH)	q-value(Storey et al. 2003)	Up-Down-Regulation(WTC/DH)	p-value	Cellular Component	Molecular Function	Biological Process	Kegg Orthology	Nr Description
lcl|JHTR01000077.1_cds_KDB11225.1_7958	2775	6015.35	0	13.5775	0	Up	0	GO:0016021//integral component of membrane	GO:0004100//chitin synthase activity	GO:0006031//chitin biosynthetic process	K00698//chitin synthase [EC:2.4.1.16]	gi|632911308|gb|KDB11225.1|//chitin synthase 1 [Ustilaginoidea virens]
lcl|JHTR01000005.1_cds_KDB17610.1_1494	1569	5712.68	0	13.503	0	Up	0	NA	NA	NA	NA	gi|632918171|gb|KDB17610.1|//translation initiation factor eif-2b subunit family protein [Ustilaginoidea virens]
lcl|JHTR01000005.1_cds_KDB17647.1_1531	627	5194.68	0	13.3659	0	Up	0	NA	GO:0010181//FMN binding;GO:0016491//oxidoreductase activity	GO:0055114//oxidation-reduction process	K16743//abnormal spindle-like microcephaly-associated protein	gi|632918208|gb|KDB17647.1|//protein bli-3 [Ustilaginoidea virens]
lcl|JHTR01000076.1_cds_KDB11246.1_7921	1794	4451.12	0	13.143	0	Up	0	NA	GO:0016791//phosphatase activity	GO:0016311//dephosphorylation	K01110//phosphatidylinositol-3,4,5-trisphosphate 3-phosphatase and dual-specificity protein phosphatase PTEN [EC:3.1.3.16 3.1.3.48 3.1.3.67];K01104//protein-tyrosine phosphatase [EC:3.1.3.48]	gi|632911333|gb|KDB11246.1|//phosphoinositide 3-phosphate phosphatase [Ustilaginoidea virens]
lcl|JHTR01000002.1_cds_KDB18607.1_849	4872	4056.48	0	13.0091	0	Up	0	GO:0016021//integral component of membrane	GO:0005524//ATP binding;GO:0005215//transporter activity;GO:0016887//ATPase activity	GO:0006810//transport	K05658//ATP-binding cassette, subfamily B (MDR/TAP), member 1 [EC:3.6.3.44]	gi|632919212|gb|KDB18607.1|//putative ABC transporter [Ustilaginoidea virens]
lcl|JHTR01000012.1_cds_KDB16091.1_3021	1347	3935.15	0	12.9652	0	Up	0	GO:0016020//membrane	NA	NA	K20858//calcium uniporter protein, mitochondrial	gi|632916565|gb|KDB16091.1|//hypothetical protein UV8b_3021 [Ustilaginoidea virens]
lcl|JHTR01000007.1_cds_KDB17290.1_1887	2370	2150.42	0	12.0934	1.68e-252	Up	1.59e-252	GO:0005622//intracellular	NA	GO:0006892//post-Golgi vesicle-mediated transport	NA	gi|632917827|gb|KDB17290.1|//LAlv9 family protein [Ustilaginoidea virens]
lcl|JHTR01000008.1_cds_KDB16967.1_2059	1215	1791.12	0	11.8297	8.24e-221	Up	8.6e-221	NA	GO:0016787//hydrolase activity	NA	K08257//mannan endo-1,6-alpha-mannosidase [EC:3.2.1.101]	gi|632917490|gb|KDB16967.1|//glycosyl hydrolase [Ustilaginoidea virens]
lcl|JHTR01000067.1_cds_KDB11501.1_7646	972	1779.68	0	11.8204	9e-220	Up	9.43e-220	GO:0016021//integral component of membrane	NA	NA	K18693//diacylglycerol diphosphate phosphatase / phosphatidate phosphatase [EC:3.1.3.81 3.1.3.4]	gi|632911626|gb|KDB11501.1|//phosphatidic acid phosphatase beta [Ustilaginoidea virens]
lcl|JHTR01000020.1_cds_KDB14890.1_4413	2418	1547.34	0	11.6186	3.17e-198	Up	3.55e-198	NA	GO:0031625//ubiquitin protein ligase binding	GO:0006511//ubiquitin-dependent protein catabolic process	K03869//cullin 3	gi|632915283|gb|KDB14890.1|//putative cullulin 3 [Ustilaginoidea virens]
lcl|JHTR01000002.1_cds_KDB18490.1_732	1887	1331.08	0	11.4014	2.67e-177	Up	3.21e-177	NA	NA	NA	K14773//U3 small nucleolar RNA-associated protein 23	gi|632919095|gb|KDB18490.1|//DUF726 domain-containing protein [Ustilaginoidea virens]
lcl|JHTR01000040.1_cds_KDB12744.1_6400	336	1246.95	0	11.3072	6.8e-169	Up	8.35e-169	NA	NA	NA	K15111//solute carrier family 25 (mitochondrial S-adenosylmethionine transporter), member 26	gi|632913001|gb|KDB12744.1|//mitochondrial carrier protein PET8 [Ustilaginoidea virens]
lcl|JHTR01000059.1_cds_KDB11771.1_7359	1614	2018	1	11.0018	5.81e-286	Up	5e-286	NA	NA	NA	NA	gi|632911928|gb|KDB11771.1|//beta-lactamase transpeptidase-like protein [Ustilaginoidea virens]
lcl|JHTR01000003.1_cds_KDB18283.1_1131	1554	983.51	0	10.9648	1.89e-141	Up	2.61e-141	NA	GO:0016620//oxidoreductase activity, acting on the aldehyde or oxo group of donors, NAD or NADP as acceptor	GO:0055114//oxidation-reduction process	K00129//aldehyde dehydrogenase (NAD(P)+) [EC:1.2.1.5];K00128//aldehyde dehydrogenase (NAD+) [EC:1.2.1.3]	gi|632918871|gb|KDB18283.1|//aldehyde dehydrogenase [Ustilaginoidea virens]
lcl|JHTR01000004.1_cds_KDB17816.1_1183	1050	869.34	0	10.7868	6.41e-129	Up	9.34e-129	GO:0016020//membrane	NA	GO:0006810//transport	K15111//solute carrier family 25 (mitochondrial S-adenosylmethionine transporter), member 26	gi|632918387|gb|KDB17816.1|//putative mitochondrial carrier protein [Ustilaginoidea virens]
lcl|JHTR01000014.1_cds_KDB15779.1_3419	2088	5409	4	10.4242	0	Up	0	NA	NA	NA	NA	gi|632916232|gb|KDB15779.1|//C2H2 type zinc finger domain protein [Ustilaginoidea virens]
lcl|JHTR01000008.1_cds_KDB16933.1_2025	943	2645	2	10.3921	0	Up	0	GO:0016020//membrane	NA	NA	NA	gi|632917456|gb|KDB16933.1|//hypothetical protein UV8b_2025 [Ustilaginoidea virens]
lcl|JHTR01000008.1_cds_KDB16963.1_2055	2238	545.24	0	10.1138	1.73e-90	Up	3.11e-90	GO:0016021//integral component of membrane	GO:0046872//metal ion binding	NA	K19327//anoctamin-10	gi|632917486|gb|KDB16963.1|//putative plasma membrane channel protein (Aqy1) [Ustilaginoidea virens]
lcl|JHTR01000036.1_cds_KDB13056.1_6056	525	539.8	0	10.0993	8.48e-90	Up	1.53e-89	GO:0016021//integral component of membrane	NA	NA	NA	gi|781082800|dbj|GAO18362.1|//hypothetical protein UVI_058130 [Ustilaginoidea virens]
lcl|JHTR01000004.1_cds_KDB17975.1_1342	1245	400.27	0	9.66787	2.3e-71	Up	4.69e-71	GO:0044424//intracellular part	NA	GO:0042273//ribosomal large subunit biogenesis;GO:0006364//rRNA processing	K14846//ribosome production factor 1	gi|632918546|gb|KDB17975.1|//Brix domain containing protein [Ustilaginoidea virens]
lcl|JHTR01000013.1_cds_KDB15951.1_3263	4779	385.74	0	9.61453	2.33e-69	Up	4.86e-69	NA	GO:0004674//protein serine/threonine kinase activity;GO:0005524//ATP binding	GO:0006468//protein phosphorylation	K08333//phosphoinositide-3-kinase, regulatory subunit 4 [EC:2.7.11.1]	gi|632916415|gb|KDB15951.1|//phosphoinositide 3-kinase regulatory subunit 4 [Ustilaginoidea virens]
lcl|JHTR01000011.1_cds_KDB16250.1_2706	1527	370.93	0	9.55804	2.73e-67	Up	5.76e-67	NA	NA	NA	NA	gi|632916735|gb|KDB16250.1|//hypothetical protein UV8b_2706 [Ustilaginoidea virens]
lcl|JHTR01000024.1_cds_KDB14325.1_4920	534	343.44	0	9.44695	2.15e-63	Up	4.66e-63	NA	NA	NA	K20100//YTH domain-containing protein 1	gi|632914690|gb|KDB14325.1|//YT521-B-like family protein [Ustilaginoidea virens]
lcl|JHTR01000032.1_cds_KDB13407.1_5786	531	311.52	0	9.30622	9.06e-59	Up	2.03e-58	GO:0030134//ER to Golgi transport vesicle;GO:0005783//endoplasmic reticulum;GO:0005794//Golgi apparatus;GO:0016021//integral component of membrane	NA	GO:0006888//ER to Golgi vesicle-mediated transport	K20359//PRA1 family protein 1	gi|632913719|gb|KDB13407.1|//putative COPII vesicles protein Yip3 [Ustilaginoidea virens]
lcl|JHTR01000008.1_cds_KDB16932.1_2024	357	1768	3	9.22598	0	Up	0	NA	NA	NA	NA	gi|632917455|gb|KDB16932.1|//hypothetical protein UV8b_2024 [Ustilaginoidea virens]
lcl|JHTR01000029.1_cds_KDB13824.1_5431	468	289.97	0	9.2028	1.4e-55	Up	3.22e-55	NA	NA	NA	NA	gi|632914153|gb|KDB13824.1|//LEA domain-containing protein [Ustilaginoidea virens]
lcl|JHTR01000005.1_cds_KDB17500.1_1384	1587	268.63	0	9.09252	2.29e-52	Up	5.45e-52	GO:0035861//site of double-strand break;GO:0005634//nucleus;GO:0005829//cytosol	GO:0008270//zinc ion binding;GO:0004842//ubiquitin-protein transferase activity	GO:0016567//protein ubiquitination	K11968//ariadne-1 [EC:2.3.2.27]	gi|632918061|gb|KDB17500.1|//RING-5 like protein [Ustilaginoidea virens]
lcl|JHTR01000014.1_cds_KDB15790.1_3430	1860	8088.87	18.03	8.83244	0	Up	0	NA	NA	NA	K08832//serine/threonine-protein kinase SRPK3 [EC:2.7.11.1]	gi|632916243|gb|KDB15790.1|//hypoxia up-regulated protein 1 [Ustilaginoidea virens]
lcl|JHTR01000058.1_cds_KDB11818.1_7331	1521	2985	7	8.7592	0	Up	0	NA	NA	NA	K12769//meiosis-specific transcription factor NDT80	gi|632911978|gb|KDB11818.1|//NDT80 / PhoG like DNA-binding family protein [Ustilaginoidea virens]
lcl|JHTR01000041.1_cds_KDB12649.1_6495	471	176.59	0	8.4873	1.11e-37	Up	3.05e-37	NA	NA	NA	NA	gi|632912898|gb|KDB12649.1|//hypothetical protein UV8b_6495 [Ustilaginoidea virens]
lcl|JHTR01000068.1_cds_KDB11454.1_7677	2085	171	0	8.44089	9.7e-37	Up	2.7e-36	GO:0016021//integral component of membrane	GO:0016758//transferase activity, transferring hexosyl groups	NA	K00698//chitin synthase [EC:2.4.1.16]	gi|770391313|gb|KJK77300.1|//hypothetical protein H634G_07039 [Metarhizium anisopliae BRIP 53293];gi|632911574|gb|KDB11454.1|//chitin synthase [Ustilaginoidea virens]
lcl|JHTR01000039.1_cds_KDB12855.1_6349	1392	169.45	0	8.42776	1.78e-36	Up	4.97e-36	GO:0016020//membrane;GO:0005773//vacuole	NA	GO:0015802//basic amino acid transport	K12389//battenin	gi|632913118|gb|KDB12855.1|//Golgi integral membrane protein (Cln3) [Ustilaginoidea virens]
lcl|JHTR01000002.1_cds_KDB18360.1_602	1041	167.48	0	8.41089	3.85e-36	Up	1.08e-35	GO:0005783//endoplasmic reticulum;GO:0016021//integral component of membrane	GO:0005506//iron ion binding;GO:0016491//oxidoreductase activity	GO:0006694//steroid biosynthetic process;GO:0006633//fatty acid biosynthetic process;GO:0055114//oxidation-reduction process	K00227//Delta7-sterol 5-desaturase [EC:1.14.19.20]	gi|632918965|gb|KDB18360.1|//sterol delta 5,6-desaturase ERG3 [Ustilaginoidea virens]
lcl|JHTR01000023.1_cds_KDB14365.1_4636	252	166	0	8.39808	6.86e-36	Up	1.93e-35	NA	NA	NA	NA	NA
lcl|JHTR01000001.1_cds_KDB18727.1_118	513	4849	16	8.26651	0	Up	0	NA	NA	NA	NA	gi|632919338|gb|KDB18727.1|//hypothetical protein UV8b_118 [Ustilaginoidea virens]
lcl|JHTR01000004.1_cds_KDB17947.1_1314	1146	149.84	0	8.25032	4.19e-33	Up	1.23e-32	NA	GO:0046872//metal ion binding;GO:0016853//isomerase activity	GO:0044238//primary metabolic process;GO:0071704//organic substance metabolic process	K01809//mannose-6-phosphate isomerase [EC:5.3.1.8]	gi|632918518|gb|KDB17947.1|//mannose-6-phosphate isomerase [Ustilaginoidea virens]
lcl|JHTR01000014.1_cds_KDB15770.1_3410	318	149.7	0	8.24897	4.43e-33	Up	1.3e-32	NA	NA	NA	NA	gi|632916223|gb|KDB15770.1|//hypothetical protein UV8b_3410 [Ustilaginoidea virens]
lcl|JHTR01000041.1_cds_KDB12639.1_6485	999	141.62	0	8.16892	1.16e-31	Up	3.47e-31	NA	NA	NA	NA	gi|632912888|gb|KDB12639.1|//hypothetical protein UV8b_6485 [Ustilaginoidea virens]
lcl|JHTR01000041.1_cds_KDB12609.1_6455	1521	129.7	0	8.04208	1.57e-29	Up	4.79e-29	NA	GO:0016831//carboxy-lyase activity;GO:0030170//pyridoxal phosphate binding	GO:0006520//cellular amino acid metabolic process	K01593//aromatic-L-amino-acid decarboxylase [EC:4.1.1.28]	gi|632912858|gb|KDB12609.1|//aromatic-L-amino-acid decarboxylase [Ustilaginoidea virens]
lcl|JHTR01000026.1_cds_KDB14051.1_5040	1677	108.48	0	7.78433	1.25e-25	Up	4e-25	NA	NA	NA	K01870//isoleucyl-tRNA synthetase [EC:6.1.1.5]	gi|632914404|gb|KDB14051.1|//UPF0183 domain protein [Ustilaginoidea virens]
lcl|JHTR01000007.1_cds_KDB17338.1_1935	1935	103.08	0	7.71066	1.3e-24	Up	4.23e-24	NA	NA	NA	NA	gi|781086306|dbj|GAO15246.1|//hypothetical protein UVI_024010 [Ustilaginoidea virens]
lcl|JHTR01000011.1_cds_KDB16236.1_2692	933	102.93	0	7.70856	1.38e-24	Up	4.52e-24	NA	NA	NA	NA	gi|632916721|gb|KDB16236.1|//nuclear protein involved in pre-rRNA [Ustilaginoidea virens]
lcl|JHTR01000040.1_cds_KDB12758.1_6414	1416	1787	10	7.50444	0	Up	0	GO:0016020//membrane	GO:0016740//transferase activity	GO:0006810//transport	NA	gi|632913015|gb|KDB12758.1|//putative acetylase [Ustilaginoidea virens]
lcl|JHTR01000015.1_cds_KDB15456.1_3487	2562	5465.14	32.43	7.41983	0	Up	0	GO:0005622//intracellular	GO:0004553//hydrolase activity, hydrolyzing O-glycosyl compounds;GO:0005525//GTP binding	GO:0007264//small GTPase mediated signal transduction;GO:0005975//carbohydrate metabolic process	K01192//beta-mannosidase [EC:3.2.1.25]	gi|632915897|gb|KDB15456.1|//beta-mannosidase [Ustilaginoidea virens]
lcl|JHTR01000036.1_cds_KDB13123.1_6123	567	80.92	0	7.36146	2.59e-20	Up	9.04e-20	NA	NA	NA	NA	gi|632913406|gb|KDB13123.1|//hypothetical protein UV8b_6123 [Ustilaginoidea virens]
lcl|JHTR01000082.1_cds_KDB11055.1_8119	1065	413	3	7.12808	1.11e-95	Up	1.94e-95	NA	NA	GO:0044260//cellular macromolecule metabolic process;GO:0044763//single-organism cellular process;GO:0048523//negative regulation of cellular process;GO:0044238//primary metabolic process;GO:0031323//regulation of cellular metabolic process	K00737//beta-1,4-mannosyl-glycoprotein beta-1,4-N-acetylglucosaminyltransferase [EC:2.4.1.144]	gi|632911116|gb|KDB11055.1|//glycosyl transferase family 17 protein [Ustilaginoidea virens]
lcl|JHTR01000083.1_cds_KDB11007.1_8135	777	68.68	0	7.12486	7.78e-18	Up	2.82e-17	NA	NA	NA	NA	gi|632911064|gb|KDB11007.1|//hypothetical protein UV8b_8135 [Ustilaginoidea virens]
lcl|JHTR01000026.1_cds_KDB14044.1_5033	1341	133	1	7.07832	1.64e-32	Up	4.85e-32	NA	NA	NA	NA	gi|632914397|gb|KDB14044.1|//hypothetical protein UV8b_5033 [Ustilaginoidea virens]
lcl|JHTR01000014.1_cds_KDB15742.1_3382	606	262	2	7.05646	7.58e-62	Up	1.66e-61	NA	NA	NA	NA	gi|632916195|gb|KDB15742.1|//secreted protein [Ustilaginoidea virens]
lcl|JHTR01000008.1_cds_KDB17042.1_2134	2760	582.46	4.47	7.04878	1.27e-134	Up	1.8e-134	GO:0015630//microtubule cytoskeleton;GO:0044430//cytoskeletal part	NA	GO:0044763//single-organism cellular process	NA	gi|632917565|gb|KDB17042.1|//spc97/spc98 family protein [Ustilaginoidea virens]
lcl|JHTR01000001.1_cds_KDB18637.1_28	3807	1411	11	7.02611	0	Up	0	NA	NA	NA	NA	gi|632919248|gb|KDB18637.1|//cholesterol oxidase [Ustilaginoidea virens]
lcl|JHTR01000024.1_cds_KDB14324.1_4919	627	634.04	5.11	6.97815	5.9e-147	Up	7.93e-147	NA	NA	NA	K20100//YTH domain-containing protein 1	gi|632914689|gb|KDB14324.1|//YT521-B-like family protein [Ustilaginoidea virens]
lcl|JHTR01000072.1_cds_KDB11393.1_7786	684	469.23	4.08	6.86862	4.57e-110	Up	7.4e-110	NA	NA	NA	NA	gi|781085221|dbj|GAO16161.1|//hypothetical protein UVI_034180 [Ustilaginoidea virens]
lcl|JHTR01000051.1_cds_KDB12074.1_7067	516	51.48	0	6.70898	3.28e-14	Up	1.29e-13	GO:0005634//nucleus	GO:0005524//ATP binding;GO:0004386//helicase activity;GO:0003676//nucleic acid binding	NA	K13181//ATP-dependent RNA helicase DDX27 [EC:3.6.4.13]	gi|781081833|dbj|GAO19151.1|//hypothetical protein UVI_067200 [Ustilaginoidea virens]
lcl|JHTR01000019.1_cds_KDB15051.1_4197	588	50	0	6.6669	6.86e-14	Up	2.74e-13	NA	NA	NA	NA	gi|632915458|gb|KDB15051.1|//hypothetical protein UV8b_4197 [Ustilaginoidea virens]
lcl|JHTR01000028.1_cds_KDB13969.1_5303	2955	43026	432	6.66107	0	Up	0	GO:0005634//nucleus	GO:0000981//RNA polymerase II transcription factor activity, sequence-specific DNA binding;GO:0008270//zinc ion binding	GO:0006357//regulation of transcription from RNA polymerase II promoter	NA	gi|632914307|gb|KDB13969.1|//hypothetical protein UV8b_5303 [Ustilaginoidea virens]
lcl|JHTR01000041.1_cds_KDB12643.1_6489	1164	1831.57	19.4	6.58392	0	Up	0	NA	NA	NA	K09274//HMG box factor, other	gi|781086210|dbj|GAO15300.1|//hypothetical protein UVI_024610 [Ustilaginoidea virens]
lcl|JHTR01000051.1_cds_KDB12104.1_7097	669	904	10	6.52129	2.81e-213	Up	2.99e-213	NA	NA	NA	NA	gi|632912299|gb|KDB12104.1|//cell wall protein [Ustilaginoidea virens]
lcl|JHTR01000004.1_cds_KDB17948.1_1315	945	176.01	1.98	6.49705	1.73e-43	Up	4.5e-43	NA	NA	NA	NA	gi|632918519|gb|KDB17948.1|//C6 transcription factor [Ustilaginoidea virens]
lcl|JHTR01000005.1_cds_KDB17643.1_1527	462	44.17	0	6.48804	1.32e-12	Up	5.43e-12	NA	NA	NA	NA	gi|632918204|gb|KDB17643.1|//hypothetical protein UV8b_1527 [Ustilaginoidea virens]
lcl|JHTR01000002.1_cds_KDB18450.1_692	504	82	1	6.38059	1.44e-21	Up	4.92e-21	NA	NA	NA	NA	gi|632919055|gb|KDB18450.1|//hypothetical protein UV8b_692 [Ustilaginoidea virens]
lcl|JHTR01000059.1_cds_KDB11772.1_7360	1191	41	0	6.38059	6.78e-12	Up	2.84e-11	NA	NA	NA	NA	gi|632911929|gb|KDB11772.1|//multiple EGF-like-domains 6 [Ustilaginoidea virens]
lcl|JHTR01000075.1_cds_KDB11253.1_7863	243	77	1	6.28983	1.93e-20	Up	6.71e-20	NA	NA	NA	K00799//glutathione S-transferase [EC:2.5.1.18]	gi|632911345|gb|KDB11253.1|//glutathione s-transferase [Ustilaginoidea virens]
lcl|JHTR01000020.1_cds_KDB14762.1_4285	1101	297.01	4.12	6.19476	2.05e-72	Up	4.15e-72	NA	GO:0016757//transferase activity, transferring glycosyl groups	NA	K05528//alpha 1,6-mannosyltransferase [EC:2.4.1.232]	gi|632915155|gb|KDB14762.1|//initiation-specific alpha-1,6-mannosyltransferase [Ustilaginoidea virens]
lcl|JHTR01000043.1_cds_KDB12517.1_6642	576	2814	40	6.15952	0	Up	0	NA	NA	NA	NA	gi|781081369|dbj|GAO19545.1|//hypothetical protein UVI_071540 [Ustilaginoidea virens]
lcl|JHTR01000082.1_cds_KDB11046.1_8110	1146	211	3	6.15918	3.57e-52	Up	8.52e-52	NA	GO:0051213//dioxygenase activity	GO:0055114//oxidation-reduction process	NA	gi|632911107|gb|KDB11046.1|//putative TfdA family oxidoreductase [Ustilaginoidea virens]
lcl|JHTR01000028.1_cds_KDB13968.1_5302	303	35	0	6.15232	1.6e-10	Up	6.93e-10	NA	GO:0051213//dioxygenase activity	GO:0055114//oxidation-reduction process	NA	gi|632914306|gb|KDB13968.1|//taurine catabolism dioxygenase [Ustilaginoidea virens]
lcl|JHTR01000011.1_cds_KDB16456.1_2912	968	6834	99	6.1322	0	Up	0	NA	NA	NA	NA	gi|632916941|gb|KDB16456.1|//hypothetical protein UV8b_2912 [Ustilaginoidea virens]
lcl|JHTR01000051.1_cds_KDB12092.1_7085	993	34	0	6.1105	2.73e-10	Up	1.19e-09	NA	NA	NA	NA	gi|632912287|gb|KDB12092.1|//hypothetical protein UV8b_7085 [Ustilaginoidea virens]
lcl|JHTR01000002.1_cds_KDB18333.1_575	1188	33.55	0	6.09128	3.47e-10	Up	1.52e-09	GO:0005663//DNA replication factor C complex;GO:0005634//nucleus;GO:0031390//Ctf18 RFC-like complex;GO:0031391//Elg1 RFC-like complex;GO:0005829//cytosol;GO:0031389//Rad17 RFC-like complex	GO:0003677//DNA binding;GO:0005524//ATP binding;GO:0016887//ATPase activity	GO:0006272//leading strand elongation;GO:0007062//sister chromatid cohesion	K10756//replication factor C subunit 3/5	gi|632918938|gb|KDB18333.1|//activator 1 subunit 3 [Ustilaginoidea virens]
lcl|JHTR01000003.1_cds_KDB18101.1_949	1269	67	1	6.08913	3.76e-18	Up	1.36e-17	NA	NA	NA	NA	gi|632918689|gb|KDB18101.1|//hypothetical protein UV8b_949 [Ustilaginoidea virens]
lcl|JHTR01000044.1_cds_KDB12441.1_6665	435	33	0	6.06743	4.66e-10	Up	2.05e-09	NA	NA	NA	NA	gi|632912673|gb|KDB12441.1|//hypothetical protein UV8b_6665 [Ustilaginoidea virens]
lcl|JHTR01000104.1_cds_KDB10845.1_8316	327	64	1	6.02304	1.87e-17	Up	6.84e-17	GO:0016020//membrane	NA	NA	NA	gi|632910837|gb|KDB10845.1|//hypothetical protein UV8b_8316 [Ustilaginoidea virens]
lcl|JHTR01000023.1_cds_KDB14491.1_4762	348	2993.82	46.98	6.01684	0	Up	0	NA	NA	NA	K18798//peroxisome-assembly ATPase [EC:3.6.4.7]	gi|632914862|gb|KDB14491.1|//RNA binding protein [Ustilaginoidea virens]
lcl|JHTR01000023.1_cds_KDB14394.1_4665	333	28	0	5.8304	7.11e-09	Up	3.24e-08	NA	NA	NA	NA	gi|632914765|gb|KDB14394.1|//hypothetical protein UV8b_4665 [Ustilaginoidea virens]
lcl|JHTR01000001.1_cds_KDB18944.1_335	528	26.61	0	5.75694	1.54e-08	Up	7.08e-08	GO:0005634//nucleus	GO:0000981//RNA polymerase II transcription factor activity, sequence-specific DNA binding;GO:0008270//zinc ion binding	GO:0006357//regulation of transcription from RNA polymerase II promoter	NA	gi|632919555|gb|KDB18944.1|//acriflavine sensitivity control protein acr-2 [Ustilaginoidea virens]
lcl|JHTR01000012.1_cds_KDB16031.1_2961	765	53	1	5.75096	7.31e-15	Up	2.84e-14	NA	NA	NA	K20628//expansin	gi|632916505|gb|KDB16031.1|//extracellular cellulase CelA/allergen asp F7-like [Ustilaginoidea virens]
lcl|JHTR01000011.1_cds_KDB16319.1_2775	1056	25848.2	488.3	5.74919	0	Up	0	NA	GO:0008641//small protein activating enzyme activity;GO:0005524//ATP binding;GO:0016740//transferase activity;GO:0045145//single-stranded DNA 5'-3' exodeoxyribonuclease activity	GO:0006457//protein folding;GO:0006464//cellular protein modification process;GO:0090305//nucleic acid phosphodiester bond hydrolysis;GO:0006259//DNA metabolic process	K07393//putative glutathione S-transferase	gi|632916804|gb|KDB16319.1|//glutathione s-transferase GST3 [Ustilaginoidea virens]
lcl|JHTR01000033.1_cds_KDB13297.1_5887	321	3924	75	5.73233	0	Up	0	NA	NA	NA	NA	gi|632913599|gb|KDB13297.1|//hypothetical protein UV8b_5887 [Ustilaginoidea virens]
lcl|JHTR01000051.1_cds_KDB12093.1_7086	2043	1574	33	5.59887	0	Up	0	NA	NA	NA	NA	gi|632912288|gb|KDB12093.1|//hypothetical protein UV8b_7086 [Ustilaginoidea virens]
lcl|JHTR01000023.1_cds_KDB14367.1_4638	858	3593	76	5.58609	0	Up	0	NA	GO:0016772//transferase activity, transferring phosphorus-containing groups	NA	K04409//p21-activated kinase 1 [EC:2.7.11.1];K08852//serine/threonine-protein kinase/endoribonuclease IRE1 [EC:2.7.11.1 3.1.26.-]	gi|632914738|gb|KDB14367.1|//serine threonine-protein kinase [Ustilaginoidea virens]
lcl|JHTR01000025.1_cds_KDB14199.1_4989	693	3899	84	5.55961	0	Up	0	NA	NA	NA	NA	gi|632914557|gb|KDB14199.1|//hypothetical protein UV8b_4989 [Ustilaginoidea virens]
lcl|JHTR01000034.1_cds_KDB13189.1_5949	1819	14430	318	5.52694	0	Up	0	NA	GO:0010181//FMN binding;GO:0016491//oxidoreductase activity	GO:0055114//oxidation-reduction process	K00354//NADPH2 dehydrogenase [EC:1.6.99.1]	gi|632913484|gb|KDB13189.1|//hypothetical protein UV8b_5949 [Ustilaginoidea virens];gi|399167723|emb|CCE31526.1|//related to OYE2-NADPH dehydrogenase (old yellow enzyme), isoform 1 [Claviceps purpurea 20.1]
lcl|JHTR01000009.1_cds_KDB16838.1_2429	600	437.6	9.69	5.52001	6.82e-106	Up	1.13e-105	NA	NA	NA	NA	gi|632917350|gb|KDB16838.1|//hypothetical protein UV8b_2429 [Ustilaginoidea virens]
lcl|JHTR01000004.1_cds_KDB17912.1_1279	2391	22.47	0	5.51297	1.58e-07	Up	7.53e-07	GO:0043229//intracellular organelle;GO:0005737//cytoplasm	NA	GO:0009987//cellular process	K12615//enhancer of mRNA-decapping protein 3	gi|632918483|gb|KDB17912.1|//YjeF-N domain protein [Ustilaginoidea virens]
lcl|JHTR01000034.1_cds_KDB13190.1_5950	246	177	4	5.49065	3.16e-44	Up	8.15e-44	NA	GO:0010181//FMN binding;GO:0016491//oxidoreductase activity	GO:0055114//oxidation-reduction process	NA	gi|632913485|gb|KDB13190.1|//hypothetical protein UV8b_5950 [Ustilaginoidea virens]
lcl|JHTR01000074.1_cds_KDB11326.1_7855	465	21.87	0	5.47392	2.22e-07	Up	1.07e-06	NA	NA	NA	NA	gi|632911422|gb|KDB11326.1|//PLAC8 family protein [Ustilaginoidea virens]
lcl|JHTR01000007.1_cds_KDB17228.1_1825	660	21.14	0	5.42494	3.38e-07	Up	1.63e-06	NA	NA	NA	NA	gi|781087042|dbj|GAO14511.1|//hypothetical protein UVI_015900 [Ustilaginoidea virens]
lcl|JHTR01000023.1_cds_KDB14418.1_4689	1428	82	2	5.38059	1.12e-21	Up	3.82e-21	NA	NA	NA	K01210//glucan 1,3-beta-glucosidase [EC:3.2.1.58];K01183//chitinase [EC:3.2.1.14]	gi|781083625|dbj|GAO17591.1|//hypothetical protein UVI_049790 [Ustilaginoidea virens]
lcl|JHTR01000011.1_cds_KDB16435.1_2891	3308	73421.9	1878.68	5.31146	0	Up	0	NA	NA	NA	K19475//WAS/WASL-interacting protein;K11422//histone-lysine N-methyltransferase SETD1 [EC:2.1.1.43]	gi|632916920|gb|KDB16435.1|//hypothetical protein UV8b_2891 [Ustilaginoidea virens]
lcl|JHTR01000034.1_cds_KDB13191.1_5951	1474	387	10	5.2973	1.89e-93	Up	3.34e-93	GO:0016020//membrane	NA	NA	K02920//large subunit ribosomal protein L36e;K00108//choline dehydrogenase [EC:1.1.99.1];K01613//phosphatidylserine decarboxylase [EC:4.1.1.65]	gi|632913486|gb|KDB13191.1|//integral membrane protein [Ustilaginoidea virens]
lcl|JHTR01000060.1_cds_KDB11764.1_7404	558	19	0	5.27097	1.17e-06	Up	5.74e-06	NA	NA	NA	NA	gi|632911917|gb|KDB11764.1|//hypothetical protein UV8b_7404 [Ustilaginoidea virens]
lcl|JHTR01000071.1_cds_KDB11408.1_7721	1857	18.75	0	5.25186	1.35e-06	Up	6.66e-06	GO:0005759//mitochondrial matrix	GO:0003870//5-aminolevulinate synthase activity;GO:0030170//pyridoxal phosphate binding	GO:0006782//protoporphyrinogen IX biosynthetic process	K00643//5-aminolevulinate synthase [EC:2.3.1.37]	gi|632911518|gb|KDB11408.1|//5-aminolevulinate synthase precursor [Ustilaginoidea virens]
lcl|JHTR01000009.1_cds_KDB16841.1_2432	396	18.7	0	5.24801	1.39e-06	Up	6.86e-06	NA	NA	NA	NA	gi|632917353|gb|KDB16841.1|//hypothetical protein UV8b_2432 [Ustilaginoidea virens]
lcl|JHTR01000003.1_cds_KDB18264.1_1112	798	17233	462	5.24418	0	Up	0	NA	GO:0008171//O-methyltransferase activity	GO:0032259//methylation	K00545//catechol O-methyltransferase [EC:2.1.1.6]	gi|632918852|gb|KDB18264.1|//putative O-methyltransferase [Ustilaginoidea virens]
lcl|JHTR01000005.1_cds_KDB17572.1_1456	1116	18.45	0	5.22859	1.61e-06	Up	7.96e-06	GO:0016021//integral component of membrane	GO:0016829//lyase activity;GO:0016740//transferase activity	NA	K01640//hydroxymethylglutaryl-CoA lyase [EC:4.1.3.4]	gi|632918133|gb|KDB17572.1|//hydroxymethylglutaryl-CoA lyase [Ustilaginoidea virens]
lcl|JHTR01000018.1_cds_KDB15152.1_3992	1308	289	8	5.19797	3.68e-70	Up	7.61e-70	GO:0016021//integral component of membrane	GO:0016740//transferase activity	GO:0015012//heparan sulfate proteoglycan biosynthetic process;GO:0006024//glycosaminoglycan biosynthetic process	K02367//glucuronyl/N-acetylglucosaminyl transferase EXT2 [EC:2.4.1.224 2.4.1.225];K02370//alpha-1,4-N-acetylglucosaminyltransferase EXTL3 [EC:2.4.1.223 2.4.1.224]	gi|632915568|gb|KDB15152.1|//putative exostoses (multiple)-like 3 [Ustilaginoidea virens]
lcl|JHTR01000023.1_cds_KDB14417.1_4688	570	18	0	5.19297	2.09e-06	Up	1.04e-05	NA	NA	NA	K01210//glucan 1,3-beta-glucosidase [EC:3.2.1.58]	gi|632914788|gb|KDB14417.1|//hypothetical protein UV8b_4688 [Ustilaginoidea virens]
lcl|JHTR01000051.1_cds_KDB12107.1_7100	1029	5340	152	5.15774	0	Up	0	NA	GO:0016787//hydrolase activity;GO:0016301//kinase activity	GO:0016310//phosphorylation	K03417//methylisocitrate lyase [EC:4.1.3.30]	gi|632912302|gb|KDB12107.1|//putative carboxyphosphonoenolpyruvate phosphonomutase [Ustilaginoidea virens]
lcl|JHTR01000002.1_cds_KDB18449.1_691	390	35	1	5.15232	1.87e-10	Up	8.13e-10	NA	NA	NA	NA	gi|632919054|gb|KDB18449.1|//hypothetical protein UV8b_691 [Ustilaginoidea virens]
lcl|JHTR01000037.1_cds_KDB12952.1_6154	900	1468	42	5.15036	0	Up	0	NA	GO:0005524//ATP binding;GO:0004672//protein kinase activity	GO:0006468//protein phosphorylation	K06619//abelson tyrosine-protein kinase 1 [EC:2.7.10.2]	gi|632913227|gb|KDB12952.1|//serine threonine-protein kinase [Ustilaginoidea virens]
lcl|JHTR01000103.1_cds_KDB10850.1_8294	249	1509	44	5.12299	0	Up	0	NA	NA	NA	NA	gi|632910846|gb|KDB10850.1|//hypothetical protein UV8b_8294 [Ustilaginoidea virens]
lcl|JHTR01000007.1_cds_KDB17397.1_1994	324	17	0	5.1105	3.77e-06	Up	1.89e-05	NA	GO:0016491//oxidoreductase activity	GO:0055114//oxidation-reduction process	K07078//uncharacterized protein	gi|632917934|gb|KDB17397.1|//hypothetical protein UV8b_1994 [Ustilaginoidea virens]
lcl|JHTR01000003.1_cds_KDB18268.1_1116	528	66	2	5.06743	1.05e-17	Up	3.8e-17	NA	NA	NA	NA	gi|632918856|gb|KDB18268.1|//hypothetical protein UV8b_1116 [Ustilaginoidea virens]
lcl|JHTR01000041.1_cds_KDB12627.1_6473	1042	1184	36	5.06257	2.36e-278	Up	2.07e-278	NA	NA	NA	NA	gi|632912876|gb|KDB12627.1|//hypothetical protein UV8b_6473 [Ustilaginoidea virens]
lcl|JHTR01000042.1_cds_KDB12547.1_6568	1179	9849	302	5.0504	0	Up	0	NA	NA	NA	K07942//ADP-ribosylation factor-like protein 1	gi|632912790|gb|KDB12547.1|//carboxy-cis,cis-muconate cyclase [Ustilaginoidea virens]
lcl|JHTR01000052.1_cds_KDB12035.1_7121	312	1140	35	5.04858	6.44e-268	Up	5.82e-268	NA	NA	NA	NA	gi|632912224|gb|KDB12035.1|//hypothetical protein UV8b_7121 [Ustilaginoidea virens]
lcl|JHTR01000004.1_cds_KDB17991.1_1358	546	16.03	0	5.02574	6.68e-06	Up	3.4e-05	NA	NA	NA	K03361//F-box and WD-40 domain protein CDC4	gi|632918562|gb|KDB17991.1|//WD domain and F-box domain containing protein [Ustilaginoidea virens]
lcl|JHTR01000045.1_cds_KDB12372.1_6735	1248	15197	483	4.99866	0	Up	0	NA	NA	NA	NA	gi|632912597|gb|KDB12372.1|//hypothetical protein UV8b_6735 [Ustilaginoidea virens]
lcl|JHTR01000024.1_cds_KDB14293.1_4888	3390	1473	47	4.99299	0	Up	0	GO:0016021//integral component of membrane	GO:0046872//metal ion binding;GO:0005524//ATP binding;GO:0019829//cation-transporting ATPase activity	GO:0098655//cation transmembrane transport	K01537//Ca2+-transporting ATPase [EC:3.6.3.8];K01536//Na+-exporting ATPase [EC:3.6.3.7]	gi|632914658|gb|KDB14293.1|//P-type Na+-ATPase [Ustilaginoidea virens]
lcl|JHTR01000044.1_cds_KDB12465.1_6689	3390	7705.92	248.51	4.97763	0	Up	0	NA	NA	NA	K03671//thioredoxin 1	gi|632912697|gb|KDB12465.1|//2OG-Fe oxygenase [Ustilaginoidea virens]
lcl|JHTR01000003.1_cds_KDB18126.1_974	627	2224	74	4.93253	0	Up	0	NA	NA	NA	NA	gi|632918714|gb|KDB18126.1|//hypothetical protein UV8b_974 [Ustilaginoidea virens]
lcl|JHTR01000012.1_cds_KDB16139.1_3069	405	60	2	4.92993	3.37e-16	Up	1.27e-15	NA	NA	NA	NA	gi|632916613|gb|KDB16139.1|//hypothetical protein UV8b_3069 [Ustilaginoidea virens]
lcl|JHTR01000045.1_cds_KDB12395.1_6758	459	688	23	4.92574	1.42e-161	Up	1.78e-161	GO:0016021//integral component of membrane	NA	NA	NA	gi|781082155|dbj|GAO18873.1|//hypothetical protein UVI_064110 [Ustilaginoidea virens]
lcl|JHTR01000065.1_cds_KDB11605.1_7572	2904	7422	250	4.91485	0	Up	0	NA	NA	NA	NA	gi|632911738|gb|KDB11605.1|//hypothetical protein UV8b_7572 [Ustilaginoidea virens]
lcl|JHTR01000001.1_cds_KDB19106.1_497	687	711	24	4.91178	9.25e-167	Up	1.14e-166	NA	NA	NA	NA	gi|632919717|gb|KDB19106.1|//hypothetical protein UV8b_497 [Ustilaginoidea virens]
lcl|JHTR01000002.1_cds_KDB18573.1_815	1726	4168	142	4.89843	0	Up	0	NA	GO:0016491//oxidoreductase activity	NA	K00480//salicylate hydroxylase [EC:1.14.13.1]	gi|632919178|gb|KDB18573.1|//salicylate hydroxylase [Ustilaginoidea virens]
lcl|JHTR01000059.1_cds_KDB11768.1_7356	1059	29	1	4.88102	6.22e-09	Up	2.83e-08	NA	GO:0046872//metal ion binding;GO:0004177//aminopeptidase activity	GO:0006508//proteolysis	K05994//bacterial leucyl aminopeptidase [EC:3.4.11.10]	gi|632911925|gb|KDB11768.1|//putative leucine aminopeptidase [Ustilaginoidea virens]
lcl|JHTR01000030.1_cds_KDB13644.1_5476	531	14	0	4.8304	2.26e-05	Up	0.000117632	NA	NA	NA	NA	gi|632913967|gb|KDB13644.1|//hypothetical protein UV8b_5476 [Ustilaginoidea virens]
lcl|JHTR01000003.1_cds_KDB18104.1_952	573	14	0	4.8304	2.26e-05	Up	0.000117632	NA	NA	NA	NA	gi|632918692|gb|KDB18104.1|//hypothetical protein UV8b_952 [Ustilaginoidea virens]
lcl|JHTR01000068.1_cds_KDB11455.1_7678	1296	14	0	4.8304	2.26e-05	Up	0.000117632	GO:0016020//membrane	GO:0016740//transferase activity	GO:0008152//metabolic process	K01452//chitin deacetylase [EC:3.5.1.41]	gi|632911575|gb|KDB11455.1|//chitin deacetylase [Ustilaginoidea virens]
lcl|JHTR01000004.1_cds_KDB17985.1_1352	447	15705.3	569.22	4.80916	0	Up	0	NA	NA	NA	NA	gi|632918556|gb|KDB17985.1|//hypothetical protein UV8b_1352 [Ustilaginoidea virens]
lcl|JHTR01000068.1_cds_KDB11456.1_7679	1317	27	1	4.77793	2.03e-08	Up	9.39e-08	NA	GO:0016616//oxidoreductase activity, acting on the CH-OH group of donors, NAD or NADP as acceptor	GO:0044710//single-organism metabolic process	K00012//UDPglucose 6-dehydrogenase [EC:1.1.1.22]	gi|632911576|gb|KDB11456.1|//putative UDP-glucose dehydrogenase/UDP-mannac dehydrogenase [Ustilaginoidea virens]
lcl|JHTR01000046.1_cds_KDB12312.1_6799	660	6942.69	259.94	4.76228	0	Up	0	NA	NA	NA	NA	gi|632912533|gb|KDB12312.1|//hypothetical protein UV8b_6799 [Ustilaginoidea virens]
lcl|JHTR01000063.1_cds_KDB11633.1_7490	1430	926	35	4.74863	4.07e-214	Up	4.32e-214	GO:0016020//membrane;GO:0016021//integral component of membrane	GO:0046872//metal ion binding;GO:0016491//oxidoreductase activity	GO:0008152//metabolic process;GO:0055114//oxidation-reduction process	K00505//tyrosinase [EC:1.14.18.1]	gi|632911774|gb|KDB11633.1|//Di-copper centre-containing protein [Ustilaginoidea virens];gi|725503283|tpd|FAA01161.1|//TPA: tyrosinase [Ustilaginoidea virens]
lcl|JHTR01000001.1_cds_KDB18984.1_375	1134	3899	148	4.74248	0	Up	0	NA	NA	NA	NA	gi|632919595|gb|KDB18984.1|//CBM6-containing protein [Ustilaginoidea virens]
lcl|JHTR01000060.1_cds_KDB11754.1_7394	612	51	2	4.69547	6.52e-14	Up	2.6e-13	NA	NA	NA	NA	gi|632911907|gb|KDB11754.1|//hypothetical protein UV8b_7394 [Ustilaginoidea virens]
lcl|JHTR01000005.1_cds_KDB17538.1_1422	1041	534.27	21.44	4.66223	9.85e-124	Up	1.47e-123	NA	NA	NA	NA	gi|632918099|gb|KDB17538.1|//hypothetical protein UV8b_1422 [Ustilaginoidea virens]
lcl|JHTR01000019.1_cds_KDB15052.1_4198	1704	1261	52	4.62295	8.29e-288	Up	7.11e-288	NA	GO:0016787//hydrolase activity	NA	K02332//DNA polymerase gamma 1 [EC:2.7.7.7];K01046//triacylglycerol lipase [EC:3.1.1.3]	gi|632915459|gb|KDB15052.1|//sterol esterase precursor [Ustilaginoidea virens]
lcl|JHTR01000051.1_cds_KDB12097.1_7090	570	72	3	4.608	1.33e-18	Up	4.78e-18	NA	NA	NA	NA	gi|632912292|gb|KDB12097.1|//hypothetical protein UV8b_7090 [Ustilaginoidea virens]
lcl|JHTR01000080.1_cds_KDB11130.1_8040	1275	6264	262	4.60249	0	Up	0	NA	NA	NA	NA	gi|632911200|gb|KDB11130.1|//hypothetical protein UV8b_8040 [Ustilaginoidea virens]
lcl|JHTR01000017.1_cds_KDB15230.1_3893	1626	16263	698.32	4.5646	0	Up	0	NA	NA	NA	K12860//pre-mRNA-splicing factor CDC5/CEF1	gi|632915651|gb|KDB15230.1|//putative stress response protein (Ish1) [Ustilaginoidea virens]
lcl|JHTR01000031.1_cds_KDB13504.1_5602	1215	3796	164	4.55575	0	Up	0	NA	GO:0016491//oxidoreductase activity	GO:0055114//oxidation-reduction process	K12880//THO complex subunit 3;K02541//DNA replication licensing factor MCM3 [EC:3.6.4.12];K10437//phenylacetate 2-hydroxylase [EC:1.14.13.-];K18693//diacylglycerol diphosphate phosphatase / phosphatidate phosphatase [EC:3.1.3.81 3.1.3.4]	gi|632913820|gb|KDB13504.1|//putative NAD(P)H-dependent oxidoreductase [Ustilaginoidea virens];gi|781085309|dbj|GAO16110.1|//hypothetical protein UVI_033630 [Ustilaginoidea virens]
lcl|JHTR01000051.1_cds_KDB12086.1_7079	1007	434	19	4.53666	7.04e-100	Up	1.2e-99	NA	NA	NA	K19475//WAS/WASL-interacting protein	gi|632912281|gb|KDB12086.1|//hypothetical protein UV8b_7079 [Ustilaginoidea virens]
lcl|JHTR01000006.1_cds_KDB17424.1_1681	558	3498	156	4.50995	0	Up	0	NA	NA	NA	NA	gi|632917971|gb|KDB17424.1|//hypothetical protein UV8b_1681 [Ustilaginoidea virens]
lcl|JHTR01000073.1_cds_KDB11362.1_7824	222	22	1	4.48247	4.03e-07	Up	1.95e-06	NA	NA	NA	NA	gi|632911463|gb|KDB11362.1|//hypothetical protein UV8b_7824 [Ustilaginoidea virens]
lcl|JHTR01000057.1_cds_KDB11878.1_7301	417	11	0	4.48247	0.000141729	Up	0.000766714	NA	NA	NA	NA	gi|632912044|gb|KDB11878.1|//Eco29ki restriction endonuclease [Ustilaginoidea virens]
lcl|JHTR01000012.1_cds_KDB16068.1_2998	408	2194	102	4.44996	0	Up	0	NA	NA	NA	NA	gi|632916542|gb|KDB16068.1|//hypothetical protein UV8b_2998 [Ustilaginoidea virens]
lcl|JHTR01000008.1_cds_KDB17072.1_2164	339	10.75	0	4.44931	0.000165291	Up	0.000898546	GO:0016021//integral component of membrane	NA	GO:0055085//transmembrane transport	NA	gi|632917595|gb|KDB17072.1|//putative MFS multidrug transporter [Ustilaginoidea virens]
lcl|JHTR01000012.1_cds_KDB16025.1_2955	558	37072.8	1738.91	4.43715	0	Up	0	NA	NA	NA	K12562//amphiphysin	gi|632916499|gb|KDB16025.1|//putative mismatched base pair and cruciform DNA recognition protein [Ustilaginoidea virens]
lcl|JHTR01000031.1_cds_KDB13500.1_5598	2449	2835	133	4.43689	0	Up	0	NA	NA	NA	K01426//amidase [EC:3.5.1.4];K11244//cell wall integrity and stress response component	gi|632913816|gb|KDB13500.1|//fatty-acid amide hydrolase [Ustilaginoidea virens]
lcl|JHTR01000072.1_cds_KDB11383.1_7776	630	10.63	0	4.43311	0.000178026	Up	0.000969789	NA	NA	NA	NA	gi|632911488|gb|KDB11383.1|//hypothetical protein UV8b_7776 [Ustilaginoidea virens]
lcl|JHTR01000016.1_cds_KDB15323.1_3749	639	10.54	0	4.42084	0.000188359	Up	0.00102697	GO:0016020//membrane	NA	NA	NA	gi|781087287|dbj|GAO14344.1|//hypothetical protein UVI_014100 [Ustilaginoidea virens]
lcl|JHTR01000001.1_cds_KDB18632.1_23	1116	6607	319	4.39541	0	Up	0	GO:0016021//integral component of membrane	NA	NA	K18693//diacylglycerol diphosphate phosphatase / phosphatidate phosphatase [EC:3.1.3.81 3.1.3.4]	gi|632919243|gb|KDB18632.1|//lipid phosphate phosphatase 2 [Ustilaginoidea virens]
lcl|JHTR01000099.1_cds_KDB10896.1_8254	924	82	4	4.38059	1.84e-20	Up	6.4e-20	NA	NA	NA	NA	gi|632910905|gb|KDB10896.1|//hypothetical protein UV8b_8254 [Ustilaginoidea virens]
lcl|JHTR01000013.1_cds_KDB15855.1_3167	816	499	25	4.34208	3.13e-112	Up	4.98e-112	NA	NA	NA	NA	gi|632916319|gb|KDB15855.1|//pheromone precursor [Ustilaginoidea virens]
lcl|JHTR01000002.1_cds_KDB18538.1_780	1758	2134	107	4.34092	0	Up	0	GO:0019005//SCF ubiquitin ligase complex	NA	NA	NA	gi|781087346|dbj|GAO14190.1|//hypothetical protein UVI_012350 [Ustilaginoidea virens]
lcl|JHTR01000005.1_cds_KDB17537.1_1421	4120	8477	426	4.33767	0	Up	0	NA	NA	NA	NA	gi|632918098|gb|KDB17537.1|//hypothetical protein UV8b_1421 [Ustilaginoidea virens];gi|781081403|dbj|GAO19519.1|//hypothetical protein UVI_071240 [Ustilaginoidea virens]
lcl|JHTR01000072.1_cds_KDB11370.1_7763	519	707.75	35.72	4.33148	5.6e-158	Up	7.18e-158	NA	NA	NA	NA	gi|632911475|gb|KDB11370.1|//hypothetical protein UV8b_7763 [Ustilaginoidea virens]
lcl|JHTR01000013.1_cds_KDB15851.1_3163	1050	9.8	0	4.31582	0.00029868	Up	0.00164819	NA	GO:0016740//transferase activity	NA	K00547//homocysteine S-methyltransferase [EC:2.1.1.10]	gi|632916315|gb|KDB15851.1|//homocysteine s-methyltransferase [Ustilaginoidea virens]
lcl|JHTR01000060.1_cds_KDB11753.1_7393	1119	420	22	4.27785	3.77e-94	Up	6.65e-94	NA	GO:0005488//binding	NA	K09465//zinc finger protein BrlA;K11215//transcription factor STE12	gi|632911906|gb|KDB11753.1|//zinc finger protein odd-paired-like [Ustilaginoidea virens]
lcl|JHTR01000040.1_cds_KDB12757.1_6413	1600	4829	253	4.27756	0	Up	0	NA	GO:0016491//oxidoreductase activity	GO:0055114//oxidation-reduction process	NA	gi|632913014|gb|KDB12757.1|//putative pyridine nucleotide-disulfide oxidoreductase AMID-like [Ustilaginoidea virens];gi|770397373|gb|KJK83343.1|//hypothetical protein H634G_01472 [Metarhizium anisopliae BRIP 53293]
lcl|JHTR01000008.1_cds_KDB16928.1_2020	3865	3782	207	4.21449	0	Up	0	NA	NA	NA	K11422//histone-lysine N-methyltransferase SETD1 [EC:2.1.1.43]	gi|632917451|gb|KDB16928.1|//hypothetical protein UV8b_2020 [Ustilaginoidea virens];gi|924114592|emb|CUA77099.1|//hypothetical protein RSOLAG22IIIB_12546 [Rhizoctonia solani]
lcl|JHTR01000005.1_cds_KDB17521.1_1405	219	9	0	4.19297	0.000494715	Up	0.00276031	NA	NA	NA	NA	gi|632918082|gb|KDB17521.1|//hypothetical protein UV8b_1405 [Ustilaginoidea virens]
lcl|JHTR01000001.1_cds_KDB18754.1_145	411	9	0	4.19297	0.000494715	Up	0.00276031	NA	NA	NA	NA	gi|632919365|gb|KDB18754.1|//hypothetical protein UV8b_145 [Ustilaginoidea virens]
lcl|JHTR01000028.1_cds_KDB13917.1_5251	459	8.81	0	4.16218	0.000558129	Up	0.00312204	NA	NA	NA	NA	gi|632914255|gb|KDB13917.1|//hypothetical protein UV8b_5251 [Ustilaginoidea virens]
lcl|JHTR01000068.1_cds_KDB11462.1_7685	1548	1466	84.75	4.13557	0	Up	0	NA	NA	NA	K20409//WD repeat-containing protein 59;K01183//chitinase [EC:3.2.1.14]	gi|632911582|gb|KDB11462.1|//hypothetical protein UV8b_7685 [Ustilaginoidea virens];gi|632911583|gb|KDB11463.1|//hypothetical protein UV8b_7686 [Ustilaginoidea virens]
lcl|JHTR01000021.1_cds_KDB14624.1_4480	516	121	7	4.13455	2.59e-28	Up	8.07e-28	NA	NA	NA	NA	gi|632915008|gb|KDB14624.1|//hypothetical protein UV8b_4480 [Ustilaginoidea virens]
lcl|JHTR01000004.1_cds_KDB17831.1_1198	2716	144.85	8.41	4.12935	2.04e-33	Up	5.96e-33	GO:0016020//membrane	NA	NA	K01052//lysosomal acid lipase/cholesteryl ester hydrolase [EC:3.1.1.13];K03848//alpha-1,3-glucosyltransferase [EC:2.4.1.267]	gi|781081415|dbj|GAO19502.1|//hypothetical protein UVI_071030 [Ustilaginoidea virens];gi|632918402|gb|KDB17831.1|//hypothetical protein UV8b_1198 [Ustilaginoidea virens]
lcl|JHTR01000028.1_cds_KDB13879.1_5213	327	172	10	4.12738	3.13e-39	Up	8.49e-39	NA	NA	NA	NA	gi|632914217|gb|KDB13879.1|//hypothetical protein UV8b_5213 [Ustilaginoidea virens]
lcl|JHTR01000002.1_cds_KDB18388.1_630	2395	103	6	4.12458	2.08e-24	Up	6.8e-24	NA	NA	NA	K19069//cellobiose dehydrogenase (acceptor) [EC:1.1.99.18]	gi|632918993|gb|KDB18388.1|//cellobiose dehydrogenase [Ustilaginoidea virens]
lcl|JHTR01000014.1_cds_KDB15791.1_3431	1178	8372.83	491.52	4.11343	0	Up	0	GO:0016020//membrane	NA	NA	K04711//dihydroceramidase [EC:3.5.1.-];K08832//serine/threonine-protein kinase SRPK3 [EC:2.7.11.1]	gi|632916244|gb|KDB15791.1|//alkaline phytoceramidase [Ustilaginoidea virens] ;gi|632916243|gb|KDB15790.1|//hypoxia up-regulated protein 1 [Ustilaginoidea virens]
lcl|JHTR01000008.1_cds_KDB16927.1_2019	630	17	1	4.1105	8.4e-06	Up	4.3e-05	NA	NA	NA	NA	gi|632917450|gb|KDB16927.1|//hypothetical protein UV8b_2019 [Ustilaginoidea virens]
lcl|JHTR01000002.1_cds_KDB18591.1_833	228	237	14	4.10443	5.26e-53	Up	1.24e-52	NA	NA	NA	NA	gi|632919196|gb|KDB18591.1|//hypothetical protein UV8b_833 [Ustilaginoidea virens]
lcl|JHTR01000026.1_cds_KDB14054.1_5043	4183	9446	558	4.10441	0	Up	0	GO:0016021//integral component of membrane	GO:0016740//transferase activity	NA	K00752//hyaluronan synthase [EC:2.4.1.212]	gi|632914407|gb|KDB14054.1|//putative polysaccharide synthase Cps1 [Ustilaginoidea virens]
lcl|JHTR01000001.1_cds_KDB18796.1_187	504	168	10	4.09343	3.35e-38	Up	9.18e-38	NA	NA	NA	NA	gi|632919407|gb|KDB18796.1|//DNase1 protein [Ustilaginoidea virens]
lcl|JHTR01000001.1_cds_KDB19150.1_541	1357	7936	475.01	4.08542	0	Up	0	GO:0016021//integral component of membrane	GO:0016757//transferase activity, transferring glycosyl groups	GO:0006506//GPI anchor biosynthetic process	K19791//iron transport multicopper oxidase;K03857//phosphatidylinositol glycan, class A [EC:2.4.1.198];K01183//chitinase [EC:3.2.1.14]	gi|632919761|gb|KDB19150.1|//tetraspanin Tsp3 [Ustilaginoidea virens]
lcl|JHTR01000011.1_cds_KDB16269.1_2725	1506	7442	448	4.07716	0	Up	0	NA	NA	GO:0090304//nucleic acid metabolic process;GO:0034645//cellular macromolecule biosynthetic process	K09313//homeobox protein cut-like;K10733//GINS complex subunit 2	gi|632916754|gb|KDB16269.1|//C6 zinc finger domain protein [Ustilaginoidea virens]
lcl|JHTR01000019.1_cds_KDB15055.1_4201	1986	8.27	0	4.07093	0.000785355	Up	0.00443682	NA	NA	NA	K14855//ribosome assembly protein 4	gi|632915462|gb|KDB15055.1|//HetR [Ustilaginoidea virens]
lcl|JHTR01000005.1_cds_KDB17552.1_1436	8930	3656.22	221.24	4.06971	0	Up	0	NA	NA	NA	K08866//serine/threonine-protein kinase TTK/MPS1 [EC:2.7.12.1]	gi|632918113|gb|KDB17552.1|//hypothetical protein UV8b_1436 [Ustilaginoidea virens];gi|452002332|gb|EMD94790.1|//hypothetical protein COCHEDRAFT_1210812 [Bipolaris maydis C5]
lcl|JHTR01000008.1_cds_KDB17074.1_2166	3531	19107.6	1187.34	4.03138	0	Up	0	GO:0016021//integral component of membrane	NA	GO:0055085//transmembrane transport	K10866//DNA repair protein RAD50 [EC:3.6.-.-];K08157//MFS transporter, DHA1 family, multidrug resistance protein	gi|781082996|dbj|GAO18200.1|//hypothetical protein UVI_056350 [Ustilaginoidea virens];gi|632917597|gb|KDB17074.1|//putative MFS multidrug transporter [Ustilaginoidea virens]
lcl|JHTR01000012.1_cds_KDB16169.1_3099	255	8.01	0	4.02484	0.000926098	Up	0.00525902	NA	NA	NA	NA	gi|632916643|gb|KDB16169.1|//hypothetical protein UV8b_3099 [Ustilaginoidea virens]
lcl|JHTR01000064.1_cds_KDB11614.1_7537	183	8	0	4.02304	0.000931563	Up	0.00529358	NA	NA	NA	NA	gi|632911751|gb|KDB11614.1|//hypothetical protein UV8b_7537 [Ustilaginoidea virens]
lcl|JHTR01000042.1_cds_KDB12559.1_6580	330	8	0	4.02304	0.000931563	Up	0.00529358	NA	NA	NA	NA	gi|781084237|dbj|GAO17054.1|//hypothetical protein UVI_044010 [Ustilaginoidea virens]
lcl|JHTR01000003.1_cds_KDB18102.1_950	510	8	0	4.02304	0.000931563	Up	0.00529358	NA	NA	NA	NA	gi|632918690|gb|KDB18102.1|//hypothetical protein UV8b_950 [Ustilaginoidea virens]
lcl|JHTR01000025.1_cds_KDB14166.1_4956	1629	8	0	4.02304	0.000931563	Up	0.00529358	NA	NA	NA	NA	gi|632914524|gb|KDB14166.1|//FLOculation protein FLO1 [Ustilaginoidea virens]
lcl|JHTR01000019.1_cds_KDB14955.1_4101	1200	182402	11433.5	4.01882	0	Up	0	NA	NA	NA	NA	gi|632915362|gb|KDB14955.1|//cell surface protein [Ustilaginoidea virens]
lcl|JHTR01000057.1_cds_KDB11860.1_7283	5296	13520.6	848.15	4.01774	0	Up	0	NA	NA	NA	K15083//DNA repair protein RAD16;K15505//DNA repair protein RAD5 [EC:3.6.4.-]	gi|632912026|gb|KDB11860.1|//hypothetical protein UV8b_7283 [Ustilaginoidea virens]
lcl|JHTR01000020.1_cds_KDB14794.1_4317	969	2121.41	133.78	4.01013	0	Up	0	GO:0070057//prospore membrane spindle pole body attachment site;GO:0035974//meiotic spindle pole body;GO:0070056//prospore membrane leading edge	NA	GO:0031322//ascospore-type prospore-specific spindle pole body remodeling	K06126//ubiquinone biosynthesis monooxygenase Coq6 [EC:1.14.13.-]	gi|632915187|gb|KDB14794.1|//sphingolipid long chain base-responsive protein PIL1 [Ustilaginoidea virens]
lcl|JHTR01000005.1_cds_KDB17577.1_1461	1041	283	18	3.99777	6.85e-62	Up	1.5e-61	NA	NA	NA	NA	gi|632918138|gb|KDB17577.1|//hypothetical protein UV8b_1461 [Ustilaginoidea virens]
lcl|JHTR01000015.1_cds_KDB15665.1_3696	264	250	16	3.98882	7.07e-55	Up	1.64e-54	NA	NA	NA	NA	gi|632916106|gb|KDB15665.1|//alkaline foam protein B precursor [Ustilaginoidea virens]
lcl|JHTR01000001.1_cds_KDB18781.1_172	2373	643.31	41.78	3.96767	5.28e-137	Up	7.42e-137	NA	NA	NA	NA	gi|632919392|gb|KDB18781.1|//hypothetical protein UV8b_172 [Ustilaginoidea virens]
lcl|JHTR01000001.1_cds_KDB19097.1_488	2633	8625	572	3.93748	0	Up	0	NA	NA	NA	NA	gi|632919708|gb|KDB19097.1|//glucose repressible protein Grg1 [Ustilaginoidea virens]
lcl|JHTR01000014.1_cds_KDB15810.1_3450	525	15	1	3.92993	2.87e-05	Up	0.000150193	NA	NA	NA	NA	gi|632916263|gb|KDB15810.1|//hypothetical protein UV8b_3450 [Ustilaginoidea virens]
lcl|JHTR01000009.1_cds_KDB16716.1_2307	996	7762	525	3.90908	0	Up	0	GO:0044424//intracellular part	GO:0005524//ATP binding;GO:0046316//gluconokinase activity	GO:0016310//phosphorylation;GO:0046177//D-gluconate catabolic process	K00851//gluconokinase [EC:2.7.1.12]	gi|781087154|dbj|GAO14420.1|//hypothetical protein UVI_014920 [Ustilaginoidea virens];gi|781087155|dbj|GAO14421.1|//hypothetical protein UVI_014930 [Ustilaginoidea virens]
lcl|JHTR01000040.1_cds_KDB12759.1_6415	3089	957	65	3.90305	1.49e-200	Up	1.65e-200	GO:0016021//integral component of membrane	GO:0016874//ligase activity	GO:0008152//metabolic process	K19951//TBC1 domain family member 8/9;K01897//long-chain acyl-CoA synthetase [EC:6.2.1.3]	gi|632913016|gb|KDB12759.1|//putative long-chain-fatty-acid-CoA ligase [Ustilaginoidea virens]
lcl|JHTR01000051.1_cds_KDB12094.1_7087	690	73	5	3.89094	2.1e-17	Up	7.7e-17	NA	NA	NA	NA	gi|632912289|gb|KDB12094.1|//hypothetical protein UV8b_7087 [Ustilaginoidea virens]
lcl|JHTR01000042.1_cds_KDB12546.1_6567	1413	4107	282	3.88736	0	Up	0	GO:0009277//fungal-type cell wall;GO:0000144//cellular bud neck septin ring	GO:0004553//hydrolase activity, hydrolyzing O-glycosyl compounds;GO:0008061//chitin binding;GO:0016757//transferase activity, transferring glycosyl groups	GO:0006037//cell wall chitin metabolic process;GO:0031505//fungal-type cell wall organization	K01216//licheninase [EC:3.2.1.73]	gi|632912789|gb|KDB12546.1|//cell wall glucanase (Utr2) [Ustilaginoidea virens]
lcl|JHTR01000001.1_cds_KDB18617.1_8	1239	872	60	3.88433	2.16e-182	Up	2.55e-182	NA	NA	NA	NA	gi|632919228|gb|KDB18617.1|//67 kDa myosin-cross-reactive antigen family protein [Ustilaginoidea virens]
lcl|JHTR01000009.1_cds_KDB16715.1_2306	216	98	7	3.8304	2.19e-22	Up	7.38e-22	NA	GO:0000166//nucleotide binding;GO:0016301//kinase activity	GO:0005975//carbohydrate metabolic process;GO:0044237//cellular metabolic process	K00851//gluconokinase [EC:2.7.1.12]	gi|632917227|gb|KDB16715.1|//thermoresistant gluconokinase [Ustilaginoidea virens]
lcl|JHTR01000068.1_cds_KDB11464.1_7687	3390	2295	164	3.82977	0	Up	0	NA	GO:0016798//hydrolase activity, acting on glycosyl bonds	GO:0008152//metabolic process	K01183//chitinase [EC:3.2.1.14]	gi|632911584|gb|KDB11464.1|//class v chitinase [Ustilaginoidea virens]
lcl|JHTR01000080.1_cds_KDB11132.1_8042	681	7350	526	3.82765	0	Up	0	NA	NA	NA	NA	gi|632911202|gb|KDB11132.1|//hypothetical protein UV8b_8042 [Ustilaginoidea virens]
lcl|JHTR01000092.1_cds_KDB10922.1_8216	2923	11394	817	3.82483	0	Up	0	NA	NA	NA	NA	gi|632910950|gb|KDB10922.1|//hypothetical protein UV8b_8216 [Ustilaginoidea virens]
lcl|JHTR01000014.1_cds_KDB15746.1_3386	1803	1320.28	95.17	3.81723	9.04e-272	Up	8.07e-272	NA	NA	NA	K19475//WAS/WASL-interacting protein;K05747//Wiskott-Aldrich syndrome protein	gi|632916199|gb|KDB15746.1|//IQ calmodulin-binding motif protein [Ustilaginoidea virens];gi|632916197|gb|KDB15744.1|//serine threonine protein kinase [Ustilaginoidea virens]
lcl|JHTR01000023.1_cds_KDB14368.1_4639	2243	2561	186	3.80637	0	Up	0	GO:0016021//integral component of membrane	GO:0022857//transmembrane transporter activity	GO:0055085//transmembrane transport	K08176//MFS transporter, PHS family, inorganic phosphate transporter	gi|632914739|gb|KDB14368.1|//MFS phospholipid transporter Git1 [Ustilaginoidea virens]
lcl|JHTR01000074.1_cds_KDB11298.1_7827	1689	14953	1101	3.78659	0	Up	0	GO:0005783//endoplasmic reticulum;GO:0016021//integral component of membrane	NA	GO:0055085//transmembrane transport	K07088//uncharacterized protein;K00866//choline kinase [EC:2.7.1.32]	gi|632911394|gb|KDB11298.1|//auxin Efflux Carrier superfamily protein [Ustilaginoidea virens]
lcl|JHTR01000001.1_cds_KDB19030.1_421	555	3707	275	3.77579	0	Up	0	GO:0005774//vacuolar membrane;GO:0005829//cytosol	GO:0005525//GTP binding	GO:0009987//cellular process	K16186//Ras-related GTP-binding protein C/D	gi|632919641|gb|KDB19030.1|//Gtr1/RagA G domain containing protein [Ustilaginoidea virens]
lcl|JHTR01000007.1_cds_KDB17343.1_1940	225	107	8	3.76451	5.65e-24	Up	1.86e-23	NA	NA	NA	NA	gi|632917880|gb|KDB17343.1|//hypothetical protein UV8b_1940 [Ustilaginoidea virens]
lcl|JHTR01000005.1_cds_KDB17557.1_1441	1440	4206.3	317.4	3.75122	0	Up	0	NA	GO:0008448//N-acetylglucosamine-6-phosphate deacetylase activity	GO:0006044//N-acetylglucosamine metabolic process	K01443//N-acetylglucosamine-6-phosphate deacetylase [EC:3.5.1.25]	gi|632918118|gb|KDB17557.1|//N-acetylglucosamine-6-phosphate deacetylase [Ustilaginoidea virens]
lcl|JHTR01000065.1_cds_KDB11585.1_7552	2325	9284.97	713	3.72596	0	Up	0	NA	NA	NA	K11231//osomolarity two-component system, sensor histidine kinase SLN1 [EC:2.7.13.3]	gi|632911718|gb|KDB11585.1|//hypothetical protein UV8b_7552 [Ustilaginoidea virens]
lcl|JHTR01000065.1_cds_KDB11599.1_7566	1107	3913	308	3.69031	0	Up	0	NA	NA	NA	NA	gi|632911732|gb|KDB11599.1|//hypothetical protein UV8b_7566 [Ustilaginoidea virens]
lcl|JHTR01000037.1_cds_KDB12989.1_6191	795	3919	311	3.67854	0	Up	0	NA	NA	NA	NA	gi|632913264|gb|KDB12989.1|//hypothetical protein UV8b_6191 [Ustilaginoidea virens]
lcl|JHTR01000001.1_cds_KDB18981.1_372	750	46308	3773	3.64052	0	Up	0	NA	NA	NA	NA	gi|632919592|gb|KDB18981.1|//glycine-rich cell wall structural protein 1 [Ustilaginoidea virens]
lcl|JHTR01000062.1_cds_KDB11681.1_7467	3086	5142.72	428.47	3.60831	0	Up	0	GO:0016021//integral component of membrane	GO:0016491//oxidoreductase activity	GO:0055114//oxidation-reduction process	NA	gi|632911826|gb|KDB11681.1|//putative flavin-containing amine oxidasedehydrogenase [Ustilaginoidea virens]
lcl|JHTR01000077.1_cds_KDB11226.1_7959	468	24	2	3.608	6.65e-07	Up	3.24e-06	NA	NA	NA	NA	gi|632911309|gb|KDB11226.1|//hypothetical protein UV8b_7959 [Ustilaginoidea virens]
lcl|JHTR01000082.1_cds_KDB11060.1_8124	1122	36	3	3.608	2.65e-09	Up	1.19e-08	GO:0016020//membrane	NA	NA	K15285//solute carrier family 35, member E3	gi|632911121|gb|KDB11060.1|//solute carrier family 35 member E3 [Ustilaginoidea virens]
lcl|JHTR01000044.1_cds_KDB12487.1_6711	1119	1128.43	94.11	3.60687	1.67e-223	Up	1.72e-223	NA	GO:0046872//metal ion binding;GO:0008233//peptidase activity;GO:0016740//transferase activity	GO:0006508//proteolysis	K00683//glutaminyl-peptide cyclotransferase [EC:2.3.2.5]	gi|781087943|dbj|GAO13672.1|//hypothetical protein UVI_006680 [Ustilaginoidea virens]
lcl|JHTR01000020.1_cds_KDB14908.1_4431	2886	854.93	71.53	3.60223	9.41e-170	Up	1.15e-169	GO:0016021//integral component of membrane	NA	NA	K14556//U3 small nucleolar RNA-associated protein 12	gi|632915301|gb|KDB14908.1|//WD domain-containing protein [Ustilaginoidea virens]
lcl|JHTR01000019.1_cds_KDB15046.1_4192	1680	1936	163	3.59318	0	Up	0	GO:0016021//integral component of membrane	GO:0005215//transporter activity	GO:0055085//transmembrane transport	K03457//nucleobase:cation symporter-1, NCS1 family	gi|632915453|gb|KDB15046.1|//putative uracil permease [Ustilaginoidea virens]
lcl|JHTR01000092.1_cds_KDB10921.1_8215	1749	352	30	3.57558	6.36e-71	Up	1.3e-70	NA	NA	NA	NA	gi|632910949|gb|KDB10921.1|//hypothetical protein UV8b_8215 [Ustilaginoidea virens]
lcl|JHTR01000004.1_cds_KDB17821.1_1188	1728	6510	558	3.56736	0	Up	0	NA	NA	NA	NA	gi|632918392|gb|KDB17821.1|//hypothetical protein UV8b_1188 [Ustilaginoidea virens]
lcl|JHTR01000013.1_cds_KDB15870.1_3182	996	233	20	3.5653	1.19e-47	Up	2.98e-47	NA	NA	NA	NA	gi|632916334|gb|KDB15870.1|//hypothetical protein UV8b_3182 [Ustilaginoidea virens]
lcl|JHTR01000051.1_cds_KDB12088.1_7081	813	706	61	3.55583	3.01e-139	Up	4.18e-139	NA	GO:0016787//hydrolase activity	NA	K15437//aminoacyl tRNA synthase complex-interacting multifunctional protein 1	gi|632912283|gb|KDB12088.1|//Ser/Thr protein phosphatase [Ustilaginoidea virens]
lcl|JHTR01000045.1_cds_KDB12371.1_6734	1926	9431	818	3.55028	0	Up	0	NA	GO:0004553//hydrolase activity, hydrolyzing O-glycosyl compounds;GO:0005509//calcium ion binding	GO:0005975//carbohydrate metabolic process	K01176//alpha-amylase [EC:3.2.1.1]	gi|781081044|dbj|GAO19788.1|//hypothetical protein UVI_074260 [Ustilaginoidea virens];gi|632912596|gb|KDB12371.1|//glucan 1,4-alpha-maltohexaosidase precursor [Ustilaginoidea virens]
lcl|JHTR01000037.1_cds_KDB12941.1_6143	456	46	4	3.5466	3.58e-11	Up	1.53e-10	NA	NA	NA	NA	gi|632913216|gb|KDB12941.1|//hypothetical protein UV8b_6143 [Ustilaginoidea virens]
lcl|JHTR01000016.1_cds_KDB15444.1_3870	3916	1090	95	3.5433	4.19e-213	Up	4.47e-213	NA	NA	NA	NA	gi|632915873|gb|KDB15444.1|//hypothetical protein UV8b_3870 [Ustilaginoidea virens]
lcl|JHTR01000001.1_cds_KDB18952.1_343	1047	172	15	3.54241	1.28e-35	Up	3.6e-35	NA	NA	NA	NA	gi|632919563|gb|KDB18952.1|//hypothetical protein UV8b_343 [Ustilaginoidea virens]
lcl|JHTR01000049.1_cds_KDB12157.1_6981	1233	2304	205	3.51349	0	Up	0	NA	NA	NA	K13181//ATP-dependent RNA helicase DDX27 [EC:3.6.4.13];K00799//glutathione S-transferase [EC:2.5.1.18]	gi|632912360|gb|KDB12157.1|//putative actin filament organization protein App1-like [Ustilaginoidea virens]
lcl|JHTR01000012.1_cds_KDB16218.1_3148	7767	8484	757	3.50942	0	Up	0	NA	NA	NA	K12743//N-(5-amino-5-carboxypentanoyl)-L-cysteinyl-D-valine synthase [EC:6.3.2.26];K18281//brevianamide F synthase	gi|632916692|gb|KDB16218.1|//non-ribosomal peptide synthetase [Ustilaginoidea virens]
lcl|JHTR01000004.1_cds_KDB17951.1_1318	868	8739	786	3.49791	0	Up	0	NA	NA	NA	NA	gi|632918522|gb|KDB17951.1|//cnd01770-like protein [Ustilaginoidea virens];gi|781087469|dbj|GAO14077.1|//hypothetical protein UVI_011180 [Ustilaginoidea virens]
lcl|JHTR01000050.1_cds_KDB12120.1_7023	1236	827	75	3.48597	3.09e-160	Up	3.91e-160	NA	NA	NA	NA	gi|632912318|gb|KDB12120.1|//regulatory P domain-containing protein [Ustilaginoidea virens]
lcl|JHTR01000044.1_cds_KDB12431.1_6655	939	295	27	3.47272	1.57e-58	Up	3.53e-58	NA	NA	NA	NA	gi|632912663|gb|KDB12431.1|//hypothetical protein UV8b_6655 [Ustilaginoidea virens]
lcl|JHTR01000008.1_cds_KDB16925.1_2017	4069	41683	3834	3.46558	0	Up	0	GO:0016020//membrane	NA	NA	K19851//flocculation protein FLO11	gi|632917448|gb|KDB16925.1|//LEA domain containing protein [Ustilaginoidea virens]
lcl|JHTR01000005.1_cds_KDB17517.1_1401	2203	2289	211	3.46244	0	Up	0	NA	GO:0016491//oxidoreductase activity	GO:0055114//oxidation-reduction process	K18107//L-glyceraldehyde reductase [EC:1.1.1.372];K18097//glycerol 2-dehydrogenase (NADP+) [EC:1.1.1.156]	gi|632918078|gb|KDB17517.1|//2,5-diketo-D-gluconic acid reductase A [Ustilaginoidea virens]
lcl|JHTR01000056.1_cds_KDB11911.1_7236	453	195	18	3.46045	2.2e-39	Up	5.95e-39	NA	NA	NA	K17100//dihydroxyacetone synthase [EC:2.2.1.3]	gi|632912081|gb|KDB11911.1|//hypothetical protein UV8b_7236 [Ustilaginoidea virens]
lcl|JHTR01000004.1_cds_KDB17953.1_1320	576	355	33	3.45032	1.32e-69	Up	2.74e-69	GO:0005739//mitochondrion	NA	NA	K01181//endo-1,4-beta-xylanase [EC:3.2.1.8]	gi|781087468|dbj|GAO14076.1|//hypothetical protein UVI_011170 [Ustilaginoidea virens]
lcl|JHTR01000014.1_cds_KDB15712.1_3352	2154	6202	580	3.44165	0	Up	0	NA	NA	NA	NA	gi|632916165|gb|KDB15712.1|//hypothetical protein UV8b_3352 [Ustilaginoidea virens]
lcl|JHTR01000007.1_cds_KDB17344.1_1941	3279	39132	3700	3.42579	0	Up	0	GO:0016020//membrane	GO:0004571//mannosyl-oligosaccharide 1,2-alpha-mannosidase activity;GO:0005509//calcium ion binding	GO:0008152//metabolic process	K10084//ER degradation enhancer, mannosidase alpha-like 1	gi|632917881|gb|KDB17344.1|//putative ER glycosyl hydrolase (Edem) [Ustilaginoidea virens]
lcl|JHTR01000056.1_cds_KDB11914.1_7239	3222	2957	282	3.41341	0	Up	0	NA	GO:0005524//ATP binding;GO:0030983//mismatched DNA binding	GO:0006298//mismatch repair	K08740//DNA mismatch repair protein MSH4	gi|632912084|gb|KDB11914.1|//DNA mismatch repair protein MSH4 [Ustilaginoidea virens]
lcl|JHTR01000001.1_cds_KDB19013.1_404	1377	520.49	49.84	3.40753	6.08e-100	Up	1.04e-99	GO:0030529//intracellular ribonucleoprotein complex;GO:0044444//cytoplasmic part	NA	GO:0006413//translational initiation;GO:0065007//biological regulation	K03262//translation initiation factor 5	gi|632919624|gb|KDB19013.1|//eukaryotic translation initiation factor 5 [Ustilaginoidea virens]
lcl|JHTR01000018.1_cds_KDB15151.1_3991	3556	4585.91	440.09	3.40438	0	Up	0	NA	GO:0004553//hydrolase activity, hydrolyzing O-glycosyl compounds	GO:0000272//polysaccharide catabolic process;GO:0005975//carbohydrate metabolic process	K01188//beta-glucosidase [EC:3.2.1.21];K05349//beta-glucosidase [EC:3.2.1.21]	gi|781084383|dbj|GAO16977.1|//hypothetical protein UVI_043160 [Ustilaginoidea virens]
lcl|JHTR01000007.1_cds_KDB17345.1_1942	2801	13590	1309	3.39905	0	Up	0	NA	NA	NA	NA	gi|632917882|gb|KDB17345.1|//hypothetical protein UV8b_1942 [Ustilaginoidea virens]
lcl|JHTR01000047.1_cds_KDB12295.1_6894	3012	711	69	3.38822	5.13e-135	Up	7.28e-135	GO:0005634//nucleus;GO:0005783//endoplasmic reticulum;GO:0044732//mitotic spindle pole body;GO:0005829//cytosol	NA	NA	NA	gi|632912509|gb|KDB12295.1|//C2 domain protein [Ustilaginoidea virens]
lcl|JHTR01000045.1_cds_KDB12422.1_6785	489	71.42	7	3.37394	1.39e-15	Up	5.3e-15	NA	NA	NA	NA	gi|632912647|gb|KDB12422.1|//hypothetical protein UV8b_6785 [Ustilaginoidea virens]
lcl|JHTR01000020.1_cds_KDB14731.1_4254	759	3858	379	3.37062	0	Up	0	NA	NA	NA	NA	gi|632915124|gb|KDB14731.1|//hypothetical protein UV8b_4254 [Ustilaginoidea virens]
lcl|JHTR01000026.1_cds_KDB14087.1_5076	2659	6149.72	607.57	3.36244	0	Up	0	GO:0005622//intracellular	GO:0004435//phosphatidylinositol phospholipase C activity;GO:0004871//signal transducer activity	GO:0016042//lipid catabolic process;GO:0035556//intracellular signal transduction	K05857//phosphatidylinositol phospholipase C, delta [EC:3.1.4.11]	gi|632914440|gb|KDB14087.1|//hypothetical protein UV8b_5076 [Ustilaginoidea virens];gi|781086414|dbj|GAO15046.1|//hypothetical protein UVI_021850 [Ustilaginoidea virens]
lcl|JHTR01000051.1_cds_KDB12068.1_7061	927	1838	184	3.3434	0	Up	0	GO:0016021//integral component of membrane	GO:0008168//methyltransferase activity	GO:0032259//methylation	K00559//sterol 24-C-methyltransferase [EC:2.1.1.41]	gi|632912263|gb|KDB12068.1|//2-heptaprenyl-6-methoxy-1,4-benzoquinone methyltransferase [Ustilaginoidea virens]
lcl|JHTR01000002.1_cds_KDB18378.1_620	603	207	21	3.32421	2.21e-40	Up	5.9e-40	NA	NA	NA	NA	gi|632918983|gb|KDB18378.1|//hypothetical protein UV8b_620 [Ustilaginoidea virens]
lcl|JHTR01000013.1_cds_KDB15990.1_3302	285	49	5	3.31582	3e-11	Up	1.28e-10	NA	NA	NA	NA	gi|781080684|dbj|GAO20030.1|//hypothetical protein UVI_076990 [Ustilaginoidea virens]
lcl|JHTR01000005.1_cds_KDB17529.1_1413	1944	3204	327	3.31555	0	Up	0	NA	GO:0008081//phosphoric diester hydrolase activity	GO:0006629//lipid metabolic process	NA	gi|632918090|gb|KDB17529.1|//exo-beta-1,3-glucanase [Ustilaginoidea virens]
lcl|JHTR01000004.1_cds_KDB17984.1_1351	3588	58276.7	5956.78	3.31336	0	Up	0	NA	NA	NA	K20410//target of rapamycin complex 2 subunit MAPKAP1	gi|632918555|gb|KDB17984.1|//alpha-1,2-mannosidase family protein [Ustilaginoidea virens]
lcl|JHTR01000011.1_cds_KDB16387.1_2843	876	254.67	26.19	3.30458	6.59e-49	Up	1.62e-48	GO:0005829//cytosol	GO:0052689//carboxylic ester hydrolase activity;GO:0018738//S-formylglutathione hydrolase activity	GO:0046294//formaldehyde catabolic process	K01070//S-formylglutathione hydrolase [EC:3.1.2.12]	gi|743659269|gb|KID86553.1|//S-formylglutathione hydrolase [Metarhizium guizhouense ARSEF 977]
lcl|JHTR01000037.1_cds_KDB12953.1_6155	4466	13122.1	1353.19	3.30061	0	Up	0	GO:0005737//cytoplasm	GO:0046872//metal ion binding;GO:0008239//dipeptidyl-peptidase activity	GO:0006508//proteolysis	K01277//dipeptidyl-peptidase III [EC:3.4.14.4]	gi|632913228|gb|KDB12953.1|//dipeptidyl peptidase III [Ustilaginoidea virens]
lcl|JHTR01000040.1_cds_KDB12793.1_6449	2515	1974.49	204.29	3.29583	0	Up	0	GO:0005634//nucleus;GO:0005829//cytosol	GO:0046872//metal ion binding	NA	NA	gi|632913050|gb|KDB12793.1|//DDHD domain protein [Ustilaginoidea virens];gi|770397414|gb|KJK83384.1|//hypothetical protein H634G_01513 [Metarhizium anisopliae BRIP 53293]
lcl|JHTR01000081.1_cds_KDB11084.1_8072	603	96	10	3.28607	8.8e-20	Up	3.1e-19	NA	NA	NA	NA	gi|632911150|gb|KDB11084.1|//hypothetical protein UV8b_8072 [Ustilaginoidea virens]
lcl|JHTR01000020.1_cds_KDB14722.1_4245	4674	432	45	3.28607	6.32e-81	Up	1.21e-80	NA	NA	NA	NA	gi|632915115|gb|KDB14722.1|//hypothetical protein UV8b_4245 [Ustilaginoidea virens]
lcl|JHTR01000023.1_cds_KDB14478.1_4749	2909	2686	280	3.285	0	Up	0	GO:0016020//membrane	GO:0016757//transferase activity, transferring glycosyl groups;GO:0016740//transferase activity	NA	K07238//zinc transporter, ZIP family;K13690//alpha-1,3-mannosyltransferase [EC:2.4.1.-]	gi|632914849|gb|KDB14478.1|//polysaccharide export protein (CAP59) [Ustilaginoidea virens];gi|781085982|dbj|GAO15531.1|//hypothetical protein UVI_027250 [Ustilaginoidea virens]
lcl|JHTR01000041.1_cds_KDB12689.1_6535	1967	3688	386	3.27921	0	Up	0	NA	NA	NA	NA	gi|632912938|gb|KDB12689.1|//2OG-Fe oxygenase [Ustilaginoidea virens]
lcl|JHTR01000031.1_cds_KDB13564.1_5662	1677	12271	1287	3.27621	0	Up	0	NA	NA	NA	K12854//pre-mRNA-splicing helicase BRR2 [EC:3.6.4.13]	gi|632913880|gb|KDB13564.1|//beta-xylosidase [Ustilaginoidea virens]
lcl|JHTR01000032.1_cds_KDB13349.1_5728	801	17450	1844	3.26536	0	Up	0	NA	NA	NA	NA	gi|632913661|gb|KDB13349.1|//hypothetical protein UV8b_5728 [Ustilaginoidea virens]
lcl|JHTR01000037.1_cds_KDB12990.1_6192	3636	7150	758	3.26071	0	Up	0	GO:0016021//integral component of membrane	NA	NA	K01613//phosphatidylserine decarboxylase [EC:4.1.1.65]	gi|632913265|gb|KDB12990.1|//meiotically up-regulated protein [Ustilaginoidea virens]
lcl|JHTR01000004.1_cds_KDB17815.1_1182	651	1015.63	108.78	3.24593	4.8e-185	Up	5.61e-185	NA	GO:0003743//translation initiation factor activity	GO:0006413//translational initiation	K03247//translation initiation factor 3 subunit H	gi|632918386|gb|KDB17815.1|//UPF0643 protein [Ustilaginoidea virens]
lcl|JHTR01000011.1_cds_KDB16438.1_2894	516	65	7	3.23805	5.78e-14	Up	2.3e-13	NA	NA	NA	NA	gi|632916923|gb|KDB16438.1|//hypothetical protein UV8b_2894 [Ustilaginoidea virens]
lcl|JHTR01000001.1_cds_KDB19108.1_499	648	109	12	3.20626	9.9e-22	Up	3.36e-21	NA	NA	NA	NA	gi|632919719|gb|KDB19108.1|//hypothetical protein UV8b_499 [Ustilaginoidea virens]
lcl|JHTR01000003.1_cds_KDB18276.1_1124	2216	1424	157.12	3.20305	1.73e-255	Up	1.62e-255	NA	NA	NA	NA	gi|632918864|gb|KDB18276.1|//hypothetical protein UV8b_1124 [Ustilaginoidea virens]
lcl|JHTR01000047.1_cds_KDB12288.1_6887	366	495	55	3.19297	3.87e-90	Up	6.99e-90	NA	NA	NA	NA	gi|632912502|gb|KDB12288.1|//hypothetical protein UV8b_6887 [Ustilaginoidea virens]
lcl|JHTR01000007.1_cds_KDB17195.1_1792	408	18	2	3.19297	2.42e-05	Up	0.00012637	NA	NA	NA	NA	gi|632917732|gb|KDB17195.1|//hypothetical protein UV8b_1792 [Ustilaginoidea virens]
lcl|JHTR01000075.1_cds_KDB11275.1_7885	906	16167	1817	3.17646	0	Up	0	NA	NA	NA	NA	gi|632911367|gb|KDB11275.1|//hypothetical protein UV8b_7885 [Ustilaginoidea virens]
lcl|JHTR01000030.1_cds_KDB13645.1_5477	969	71	8	3.17279	8.11e-15	Up	3.15e-14	NA	NA	NA	NA	gi|632913968|gb|KDB13645.1|//hypothetical protein UV8b_5477 [Ustilaginoidea virens]
lcl|JHTR01000020.1_cds_KDB14723.1_4246	3149	823.41	93.21	3.16609	3.1e-147	Up	4.16e-147	NA	NA	NA	NA	gi|632915116|gb|KDB14723.1|//hypothetical protein UV8b_4246 [Ustilaginoidea virens]
lcl|JHTR01000002.1_cds_KDB18329.1_571	1104	618	70	3.16522	4.37e-111	Up	7.05e-111	NA	NA	NA	NA	gi|632918934|gb|KDB18329.1|//hypothetical protein UV8b_571 [Ustilaginoidea virens]
lcl|JHTR01000044.1_cds_KDB12448.1_6672	3597	457	52	3.15865	1.28e-82	Up	2.42e-82	NA	NA	NA	K11238//cytokinesis protein	gi|781087906|dbj|GAO13635.1|//hypothetical protein UVI_006280 [Ustilaginoidea virens];gi|632912680|gb|KDB12448.1|//alpha-ketoglutarate-dependent sulfonate dioxygenase [Ustilaginoidea virens]
lcl|JHTR01000057.1_cds_KDB11890.1_7313	408	70	8	3.15232	1.44e-14	Up	5.64e-14	NA	GO:0004348//glucosylceramidase activity	GO:0006665//sphingolipid metabolic process;GO:0000272//polysaccharide catabolic process	K18579//galactan endo-1,6-beta-galactosidase [EC:3.2.1.164]	gi|632912056|gb|KDB11890.1|//hypothetical protein UV8b_7313 [Ustilaginoidea virens]
lcl|JHTR01000019.1_cds_KDB14956.1_4102	486	22564	2645	3.11572	0	Up	0	GO:0016020//membrane	NA	NA	NA	gi|632915363|gb|KDB14956.1|//integral membrane protein [Ustilaginoidea virens]
BGI_novel_G000043	1351	288	34	3.1055	3.62e-52	Up	8.63e-52	GO:0016020//membrane	NA	NA	NA	gi|725503282|tpd|FAA01160.1|//TPA: hypothetical protein [Ustilaginoidea virens]
lcl|JHTR01000052.1_cds_KDB12033.1_7119	1701	4184	494	3.10534	0	Up	0	NA	GO:0016614//oxidoreductase activity, acting on CH-OH group of donors;GO:0050660//flavin adenine dinucleotide binding	GO:0055114//oxidation-reduction process	K19069//cellobiose dehydrogenase (acceptor) [EC:1.1.99.18]	gi|632912222|gb|KDB12033.1|//cellobiose dehydrogenase [Ustilaginoidea virens]
lcl|JHTR01000016.1_cds_KDB15376.1_3802	537	34.99	4.15	3.0988	2.9e-08	Up	1.35e-07	NA	NA	NA	NA	gi|632915805|gb|KDB15376.1|//hypothetical protein UV8b_3802 [Ustilaginoidea virens]
lcl|JHTR01000030.1_cds_KDB13682.1_5514	3269	796.15	95	3.09008	2.33e-139	Up	3.24e-139	NA	NA	NA	K02332//DNA polymerase gamma 1 [EC:2.7.7.7];K01046//triacylglycerol lipase [EC:3.1.1.3]	gi|632914005|gb|KDB13682.1|//hypothetical protein UV8b_5514 [Ustilaginoidea virens]
lcl|JHTR01000009.1_cds_KDB16884.1_2475	1419	4741	566	3.08936	0	Up	0	NA	NA	NA	NA	gi|632917396|gb|KDB16884.1|//hypothetical protein UV8b_2475 [Ustilaginoidea virens]
lcl|JHTR01000028.1_cds_KDB13976.1_5310	2519	22929	2770	3.07226	0	Up	0	GO:0005576//extracellular region	GO:0052692//raffinose alpha-galactosidase activity;GO:0004557//alpha-galactosidase activity	GO:0005975//carbohydrate metabolic process	K07407//alpha-galactosidase [EC:3.2.1.22]	gi|632914314|gb|KDB13976.1|//alpha-galactosidase [Ustilaginoidea virens];gi|953401708|ref|XP_014544934.1|//alpha-galactosidase, partial [Metarhizium brunneum ARSEF 3297]
lcl|JHTR01000011.1_cds_KDB16278.1_2734	2500	27986.2	3410.31	3.05978	0	Up	0	NA	NA	NA	NA	gi|632916763|gb|KDB16278.1|//kelch repeat protein [Ustilaginoidea virens]
lcl|JHTR01000019.1_cds_KDB15008.1_4154	1968	440	54	3.04951	3.66e-77	Up	7.14e-77	NA	NA	NA	NA	gi|632915415|gb|KDB15008.1|//hypothetical protein UV8b_4154 [Ustilaginoidea virens]
lcl|JHTR01000015.1_cds_KDB15463.1_3494	831	1863	230	3.04096	0	Up	0	NA	NA	NA	NA	gi|632915904|gb|KDB15463.1|//UPF0047 domain containing protein [Ustilaginoidea virens]
lcl|JHTR01000001.1_cds_KDB18911.1_302	834	2691.43	332.49	3.04003	0	Up	0	NA	NA	NA	NA	gi|632919522|gb|KDB18911.1|//hypothetical protein UV8b_302 [Ustilaginoidea virens]
lcl|JHTR01000030.1_cds_KDB13705.1_5537	2226	14565	1800	3.03948	0	Up	0	NA	GO:0008289//lipid binding	NA	K10777//DNA ligase 4 [EC:6.5.1.1]	gi|632914028|gb|KDB13705.1|//bactericidal permeability-increasing protein [Ustilaginoidea virens]
lcl|JHTR01000039.1_cds_KDB12854.1_6348	546	282	35	3.03331	4.55e-50	Up	1.11e-49	NA	NA	NA	NA	gi|632913117|gb|KDB12854.1|//hypothetical protein UV8b_6348 [Ustilaginoidea virens]
lcl|JHTR01000046.1_cds_KDB12311.1_6798	2081	24620.3	3063.06	3.02984	0	Up	0	NA	GO:0008081//phosphoric diester hydrolase activity	GO:0006629//lipid metabolic process	K01771//1-phosphatidylinositol phosphodiesterase [EC:4.6.1.13]	gi|632912532|gb|KDB12311.1|//Phosphatidylinositol-specific phospholipase C, X domain containing protein [Ustilaginoidea virens]
lcl|JHTR01000038.1_cds_KDB12912.1_6273	807	7931	992	3.02213	0	Up	0	NA	NA	NA	NA	gi|632913181|gb|KDB12912.1|//hypothetical protein UV8b_6273 [Ustilaginoidea virens]
lcl|JHTR01000020.1_cds_KDB14836.1_4359	2268	4591	575	3.02021	0	Up	0	NA	NA	NA	K08773//RalA-binding protein 1	gi|632915229|gb|KDB14836.1|//RhoGAP domain containing protein [Ustilaginoidea virens]
lcl|JHTR01000016.1_cds_KDB15410.1_3836	1314	3029	386	2.99521	0	Up	0	NA	NA	NA	NA	gi|632915839|gb|KDB15410.1|//toxin biosynthesis [Ustilaginoidea virens]
lcl|JHTR01000043.1_cds_KDB12522.1_6647	516	4445.77	568.53	2.99017	0	Up	0	GO:0016020//membrane	NA	NA	NA	gi|632912758|gb|KDB12522.1|//putative phosphoglycerate mutase family protein [Ustilaginoidea virens]
lcl|JHTR01000009.1_cds_KDB16861.1_2452	2850	2998.11	383.56	2.98957	0	Up	0	GO:0031981//nuclear lumen;GO:0032991//macromolecular complex;GO:0043232//intracellular non-membrane-bounded organelle;GO:0044427//chromosomal part;GO:0030684//preribosome;GO:0044428//nuclear part	NA	GO:0000470//maturation of LSU-rRNA;GO:0044763//single-organism cellular process;GO:0000460//maturation of 5.8S rRNA;GO:0006364//rRNA processing	K16912//ribosomal biogenesis protein LAS1;K01069//hydroxyacylglutathione hydrolase [EC:3.1.2.6]	gi|632917373|gb|KDB16861.1|//putative LAS1 protein [Ustilaginoidea virens]
lcl|JHTR01000001.1_cds_KDB18761.1_152	744	250.29	32.08	2.9869	4.39e-44	Up	1.13e-43	NA	NA	GO:0006810//transport	K06111//exocyst complex component 4	gi|632919372|gb|KDB18761.1|//putative exocyst complex component sec8 [Ustilaginoidea virens]
lcl|JHTR01000073.1_cds_KDB11331.1_7793	1824	1670	215	2.98048	5.31e-280	Up	4.64e-280	NA	GO:0004497//monooxygenase activity	NA	K03379//cyclohexanone monooxygenase [EC:1.14.13.22]	gi|632911432|gb|KDB11331.1|//flavin-binding monooxygenase [Ustilaginoidea virens]
lcl|JHTR01000036.1_cds_KDB13120.1_6120	4068	3624	469	2.97296	0	Up	0	NA	NA	NA	K11245//mating pheromone-induced death protein 2	gi|632913403|gb|KDB13120.1|//hypothetical protein UV8b_6120 [Ustilaginoidea virens]
lcl|JHTR01000005.1_cds_KDB17523.1_1407	537	177	23	2.96708	1.14e-31	Up	3.4e-31	NA	NA	NA	NA	gi|632918084|gb|KDB17523.1|//biotrophy-associated secreted protein 2 [Ustilaginoidea virens]
lcl|JHTR01000010.1_cds_KDB16545.1_2580	3600	1297.5	169.33	2.96087	1.04e-216	Up	1.09e-216	GO:0016459//myosin complex	GO:0005524//ATP binding;GO:0003774//motor activity	NA	K10356//myosin I	gi|632917041|gb|KDB16545.1|//hypothetical protein UV8b_2580 [Ustilaginoidea virens]
lcl|JHTR01000045.1_cds_KDB12367.1_6730	459	38	5	2.94904	1.74e-08	Up	8.03e-08	NA	NA	NA	NA	gi|632912592|gb|KDB12367.1|//hypothetical protein UV8b_6730 [Ustilaginoidea virens]
lcl|JHTR01000031.1_cds_KDB13572.1_5670	2021	9978	1315	2.94673	0	Up	0	GO:0016021//integral component of membrane;GO:0005737//cytoplasm	GO:0016787//hydrolase activity	NA	NA	gi|399166070|emb|CCE33111.1|//uncharacterized protein CPUR_07034 [Claviceps purpurea 20.1];gi|632913888|gb|KDB13572.1|//integral membrane protein [Ustilaginoidea virens]
lcl|JHTR01000005.1_cds_KDB17629.1_1513	2961	12273.1	1622.19	2.94252	0	Up	0	NA	NA	NA	K00801//farnesyl-diphosphate farnesyltransferase [EC:2.5.1.21]	gi|781086990|dbj|GAO14662.1|//hypothetical protein UVI_017610 [Ustilaginoidea virens]
lcl|JHTR01000009.1_cds_KDB16679.1_2270	1206	1497	198	2.94154	4.39e-248	Up	4.23e-248	NA	NA	NA	K13993//HSP20 family protein	gi|632917191|gb|KDB16679.1|//hsp20-like chaperone [Ustilaginoidea virens]
lcl|JHTR01000048.1_cds_KDB12250.1_6954	498	642	85	2.94008	1.01e-107	Up	1.66e-107	NA	NA	GO:0008152//metabolic process	K00118//glucose-fructose oxidoreductase [EC:1.1.99.28]	gi|781085901|dbj|GAO15605.1|//hypothetical protein UVI_028090 [Ustilaginoidea virens]
lcl|JHTR01000002.1_cds_KDB18461.1_703	348	15	2	2.92993	0.000143487	Up	0.000776899	NA	NA	NA	NA	gi|632919066|gb|KDB18461.1|//hypothetical protein UV8b_703 [Ustilaginoidea virens]
lcl|JHTR01000044.1_cds_KDB12443.1_6667	729	15	2	2.92993	0.000143487	Up	0.000776899	NA	NA	NA	NA	gi|632912675|gb|KDB12443.1|//putative cyclic nucleotide gated channel beta 1 [Ustilaginoidea virens]
lcl|JHTR01000040.1_cds_KDB12760.1_6416	5358	2370	316	2.92993	0	Up	0	NA	GO:0031177//phosphopantetheine binding;GO:0003824//catalytic activity	GO:0008152//metabolic process	K18281//brevianamide F synthase	gi|632913017|gb|KDB12760.1|//peptide synthetase [Ustilaginoidea virens]
lcl|JHTR01000014.1_cds_KDB15684.1_3324	2106	603.35	81.02	2.91969	1.05e-100	Up	1.79e-100	NA	NA	NA	NA	gi|632916137|gb|KDB15684.1|//carbohydrate-binding module family 19 protein [Ustilaginoidea virens]
lcl|JHTR01000001.1_cds_KDB18877.1_268	270	96	13	2.90756	6.75e-18	Up	2.45e-17	NA	NA	NA	NA	gi|632919488|gb|KDB18877.1|//hypothetical protein UV8b_268 [Ustilaginoidea virens]
lcl|JHTR01000051.1_cds_KDB12091.1_7084	1860	251	34	2.90712	4.16e-43	Up	1.08e-42	NA	NA	NA	K14644//subtilase-type proteinase RRT12 [EC:3.4.21.-];K01336//cerevisin [EC:3.4.21.48]	gi|632912286|gb|KDB12091.1|//peptidase S8 and S53 subtilisin kexin sedolisin [Ustilaginoidea virens]
lcl|JHTR01000026.1_cds_KDB14079.1_5068	3224	7379.74	1005.25	2.89906	0	Up	0	NA	GO:0004565//beta-galactosidase activity	GO:0005975//carbohydrate metabolic process	K01190//beta-galactosidase [EC:3.2.1.23]	gi|632914432|gb|KDB14079.1|//beta-galactosidase [Ustilaginoidea virens]
lcl|JHTR01000077.1_cds_KDB11202.1_7935	2788	776	106	2.89503	9.07e-128	Up	1.33e-127	NA	NA	NA	K06665//glucose repression mediator protein	gi|632911285|gb|KDB11202.1|//hypothetical protein UV8b_7935 [Ustilaginoidea virens]
lcl|JHTR01000011.1_cds_KDB16279.1_2735	3931	26270.7	3644.18	2.87283	0	Up	0	NA	NA	NA	K01183//chitinase [EC:3.2.1.14]	gi|632916764|gb|KDB16279.1|//glycoprotein x [Ustilaginoidea virens]
lcl|JHTR01000045.1_cds_KDB12388.1_6751	1118	72	10	2.87104	7.8e-14	Up	3.11e-13	NA	NA	NA	NA	gi|632912613|gb|KDB12388.1|//hypothetical protein UV8b_6751 [Ustilaginoidea virens]
lcl|JHTR01000045.1_cds_KDB12390.1_6753	1891	815	114	2.86081	1.65e-132	Up	2.37e-132	NA	GO:0016740//transferase activity	NA	NA	gi|632912615|gb|KDB12390.1|//protein kinase domain-containing protein [Ustilaginoidea virens]
lcl|JHTR01000034.1_cds_KDB13200.1_5960	1620	664	93	2.85892	2.45e-108	Up	4e-108	NA	NA	NA	NA	gi|632913495|gb|KDB13200.1|//XLF family protein [Ustilaginoidea virens]
lcl|JHTR01000001.1_cds_KDB19107.1_498	357	107	15	2.85762	2.15e-19	Up	7.63e-19	NA	NA	NA	NA	gi|632919718|gb|KDB19107.1|//hypothetical protein UV8b_498 [Ustilaginoidea virens]
lcl|JHTR01000051.1_cds_KDB12077.1_7070	2235	2497	353	2.8455	0	Up	0	NA	GO:0016787//hydrolase activity	NA	K01210//glucan 1,3-beta-glucosidase [EC:3.2.1.58]	gi|781081830|dbj|GAO19148.1|//hypothetical protein UVI_067170 [Ustilaginoidea virens]
lcl|JHTR01000041.1_cds_KDB12683.1_6529	2169	3287	468	2.83523	0	Up	0	NA	GO:0046872//metal ion binding;GO:0003676//nucleic acid binding	NA	NA	gi|632912932|gb|KDB12683.1|//C2H2 finger domain-containing protein [Ustilaginoidea virens]
lcl|JHTR01000024.1_cds_KDB14270.1_4865	270	14	2	2.8304	0.000257812	Up	0.00141683	NA	NA	NA	NA	gi|632914635|gb|KDB14270.1|//hypothetical protein UV8b_4865 [Ustilaginoidea virens]
lcl|JHTR01000001.1_cds_KDB18793.1_184	3018	13023	1879	2.81607	0	Up	0	NA	NA	NA	NA	gi|632919404|gb|KDB18793.1|//hypothetical protein UV8b_184 [Ustilaginoidea virens]
lcl|JHTR01000001.1_cds_KDB19029.1_420	852	9047	1308	2.81312	0	Up	0	GO:0005829//cytosol	GO:0005525//GTP binding	NA	K16186//Ras-related GTP-binding protein C/D	gi|632919640|gb|KDB19029.1|//Gtr1/RagA G domain containing protein [Ustilaginoidea virens]
lcl|JHTR01000001.1_cds_KDB18758.1_149	1305	15982	2316	2.80978	0	Up	0	NA	NA	NA	K00960//DNA-directed RNA polymerase [EC:2.7.7.6]	gi|632919369|gb|KDB18758.1|//glycoside hydrolase [Ustilaginoidea virens]
lcl|JHTR01000007.1_cds_KDB17197.1_1794	3493	4019	584	2.80584	0	Up	0	NA	GO:0003677//DNA binding;GO:0046872//metal ion binding;GO:0005488//binding;GO:0003676//nucleic acid binding	NA	K11215//transcription factor STE12;K09202//regulatory protein SWI5	gi|632917734|gb|KDB17197.1|//putative C2H2 finger domain protein [Ustilaginoidea virens]
lcl|JHTR01000056.1_cds_KDB11924.1_7249	2229	18277	2659	2.80411	0	Up	0	NA	GO:0020037//heme binding;GO:0046872//metal ion binding;GO:0004096//catalase activity	GO:0006979//response to oxidative stress;GO:0098869//cellular oxidant detoxification;GO:0042744//hydrogen peroxide catabolic process;GO:0055114//oxidation-reduction process	K03781//catalase [EC:1.11.1.6]	gi|632912094|gb|KDB11924.1|//catalase [Ustilaginoidea virens]
lcl|JHTR01000007.1_cds_KDB17269.1_1866	932	573	84	2.79311	1.13e-91	Up	2.03e-91	NA	NA	NA	K00452//3-hydroxyanthranilate 3,4-dioxygenase [EC:1.13.11.6]	gi|632917806|gb|KDB17269.1|//hypothetical protein UV8b_1866 [Ustilaginoidea virens]
lcl|JHTR01000075.1_cds_KDB11274.1_7884	414	3815	563	2.78352	0	Up	0	NA	NA	NA	NA	gi|632911366|gb|KDB11274.1|//hypothetical protein UV8b_7884 [Ustilaginoidea virens]
lcl|JHTR01000009.1_cds_KDB16659.1_2250	3530	39490.8	5845.97	2.77904	0	Up	0	NA	NA	NA	K14651//transcription initiation factor TFIID subunit 15	gi|632917171|gb|KDB16659.1|//methyltransferase lae1 [Ustilaginoidea virens];gi|781087203|dbj|GAO14469.1|//hypothetical protein UVI_015450 [Ustilaginoidea virens]
lcl|JHTR01000077.1_cds_KDB11206.1_7939	756	229	34	2.77478	8.17e-38	Up	2.25e-37	NA	NA	NA	NA	gi|632911289|gb|KDB11206.1|//egg shell protein [Ustilaginoidea virens]
lcl|JHTR01000005.1_cds_KDB17522.1_1406	666	349	52	2.76968	2.71e-56	Up	6.21e-56	NA	NA	NA	NA	gi|632918083|gb|KDB17522.1|//hypothetical protein UV8b_1406 [Ustilaginoidea virens]
lcl|JHTR01000009.1_cds_KDB16871.1_2462	2489	1487	223	2.76033	3.11e-231	Up	3.16e-231	NA	NA	NA	NA	gi|632917383|gb|KDB16871.1|//hypothetical protein UV8b_2462 [Ustilaginoidea virens]
lcl|JHTR01000011.1_cds_KDB16345.1_2801	2445	180	27	2.76001	4.57e-30	Up	1.39e-29	NA	NA	GO:0044085//cellular component biogenesis;GO:0030036//actin cytoskeleton organization	K19475//WAS/WASL-interacting protein;K05747//Wiskott-Aldrich syndrome protein	gi|632916830|gb|KDB16345.1|//hypothetical protein UV8b_2801 [Ustilaginoidea virens]
lcl|JHTR01000024.1_cds_KDB14266.1_4861	1968	7858	1181	2.75719	0	Up	0	GO:0016021//integral component of membrane	NA	GO:0055085//transmembrane transport	K08197//MFS transporter, SIT family, siderophore-iron:H+ symporter	gi|632914631|gb|KDB14266.1|//siderophore iron transporter mirB [Ustilaginoidea virens];gi|953414138|ref|XP_014549476.1|//general substrate transporter, partial [Metarhizium brunneum ARSEF 3297]
lcl|JHTR01000007.1_cds_KDB17153.1_1750	2996	19534.9	2969.88	2.74062	0	Up	0	GO:0016021//integral component of membrane	GO:0046873//metal ion transmembrane transporter activity	GO:0055085//transmembrane transport;GO:0030001//metal ion transport	K16075//magnesium transporter	gi|632917690|gb|KDB17153.1|//inner membrane magnesium transporter MRS2 precursor [Ustilaginoidea virens]
lcl|JHTR01000018.1_cds_KDB15143.1_3983	807	367.63	55.95	2.73908	1.62e-58	Up	3.65e-58	GO:0005634//nucleus	GO:0004662//CAAX-protein geranylgeranyltransferase activity	GO:0071970//fungal-type cell wall (1->3)-beta-D-glucan biosynthetic process;GO:0018342//protein prenylation	K05955//protein farnesyltransferase/geranylgeranyltransferase type-1 subunit alpha [EC:2.5.1.58 2.5.1.59]	gi|781084387|dbj|GAO16981.1|//hypothetical protein UVI_043200 [Ustilaginoidea virens]
lcl|JHTR01000080.1_cds_KDB11129.1_8039	2860	5779	880	2.73828	0	Up	0	GO:0016020//membrane	NA	NA	NA	gi|632911199|gb|KDB11129.1|//hypothetical protein UV8b_8039 [Ustilaginoidea virens]
lcl|JHTR01000004.1_cds_KDB17842.1_1209	3479	5185	794	2.73017	0	Up	0	NA	NA	NA	NA	gi|632918413|gb|KDB17842.1|//hypothetical protein UV8b_1209 [Ustilaginoidea virens]
lcl|JHTR01000018.1_cds_KDB15165.1_4005	4169	19976	3061	2.72923	0	Up	0	GO:0005829//cytosol	GO:0004435//phosphatidylinositol phospholipase C activity;GO:0004871//signal transducer activity	GO:0034644//cellular response to UV;GO:0016042//lipid catabolic process;GO:0035556//intracellular signal transduction	K05857//phosphatidylinositol phospholipase C, delta [EC:3.1.4.11]	gi|632915581|gb|KDB15165.1|//phosphoinositide-specific phospholipase C [Ustilaginoidea virens]
lcl|JHTR01000031.1_cds_KDB13487.1_5585	2531	1554	239	2.72394	3.1e-238	Up	3.08e-238	GO:0005634//nucleus;GO:0005829//cytosol	GO:0016787//hydrolase activity	NA	NA	gi|399163807|emb|CCE35328.1|//related to glycosyl hydrolase, family 15 [Claviceps purpurea 20.1];gi|632913803|gb|KDB13487.1|//glycosyl hydrolase [Ustilaginoidea virens]
lcl|JHTR01000037.1_cds_KDB12996.1_6198	294	26	4	2.72348	4.01e-06	Up	2.02e-05	NA	NA	NA	NA	gi|632913271|gb|KDB12996.1|//hypothetical protein UV8b_6198 [Ustilaginoidea virens]
lcl|JHTR01000073.1_cds_KDB11361.1_7823	444	220	34	2.71694	1.13e-35	Up	3.18e-35	NA	NA	NA	NA	gi|632911462|gb|KDB11361.1|//hypothetical protein UV8b_7823 [Ustilaginoidea virens]
lcl|JHTR01000043.1_cds_KDB12523.1_6648	6669	32994.2	5100.47	2.71655	0	Up	0	NA	GO:0046872//metal ion binding	NA	K19791//iron transport multicopper oxidase;K00423//L-ascorbate oxidase [EC:1.10.3.3]	gi|632912759|gb|KDB12523.1|//laccase Lcc5 [Ustilaginoidea virens]
lcl|JHTR01000005.1_cds_KDB17630.1_1514	1040	5804.93	897.81	2.71584	0	Up	0	NA	NA	NA	NA	gi|632918191|gb|KDB17630.1|//hypothetical protein UV8b_1514 [Ustilaginoidea virens]
lcl|JHTR01000004.1_cds_KDB17959.1_1326	921	142	22	2.71336	8.23e-24	Up	2.71e-23	NA	GO:0003824//catalytic activity	GO:0008152//metabolic process	K10877//DNA repair and recombination protein RAD54B [EC:3.6.4.-]	gi|632918530|gb|KDB17959.1|//hypothetical protein UV8b_1326 [Ustilaginoidea virens]
lcl|JHTR01000057.1_cds_KDB11891.1_7314	1470	17336	2689	2.71167	0	Up	0	NA	NA	NA	K19366//spartin	gi|632912057|gb|KDB11891.1|//SPG20 protein [Ustilaginoidea virens]
lcl|JHTR01000021.1_cds_KDB14695.1_4551	1624	36799	5755.05	2.69981	0	Up	0	GO:0005622//intracellular	GO:0003677//DNA binding	GO:0050794//regulation of cellular process;GO:0050896//response to stimulus	K15859//osomolarity two-component system, response regulator SKN7	gi|632915079|gb|KDB14695.1|//hypothetical protein UV8b_4551 [Ustilaginoidea virens]
lcl|JHTR01000014.1_cds_KDB15780.1_3420	306	904	142	2.69347	5.78e-138	Up	8.08e-138	NA	NA	NA	NA	gi|632916233|gb|KDB15780.1|//cyanovirin-N family protein [Ustilaginoidea virens]
lcl|JHTR01000041.1_cds_KDB12684.1_6530	600	178	28	2.69142	4.88e-29	Up	1.5e-28	NA	NA	NA	NA	gi|632912933|gb|KDB12684.1|//C2H2 finger domain-containing protein [Ustilaginoidea virens]
lcl|JHTR01000001.1_cds_KDB18664.1_55	1458	7646.17	1202.82	2.69136	0	Up	0	NA	GO:0005488//binding	GO:0006355//regulation of transcription, DNA-templated	K09246//arginine metabolism regulation protein II	gi|632919275|gb|KDB18664.1|//C6 transcription factor [Ustilaginoidea virens]
lcl|JHTR01000021.1_cds_KDB14696.1_4552	876	24.96	3.95	2.68273	6.72e-06	Up	3.42e-05	NA	NA	NA	K15859//osomolarity two-component system, response regulator SKN7	gi|632915080|gb|KDB14696.1|//hypothetical protein UV8b_4552 [Ustilaginoidea virens]
lcl|JHTR01000326.1_cds_KDB10735.1_8419	1016	5948.92	943.72	2.67924	0	Up	0	NA	NA	NA	NA	gi|632910196|gb|KDB10735.1|//hypothetical protein UV8b_8419 [Ustilaginoidea virens];gi|367047615|ref|XP_003654187.1|//hypothetical protein THITE_2052012, partial [Thielavia terrestris NRRL 8126]
lcl|JHTR01000036.1_cds_KDB13074.1_6074	2083	479	76	2.67899	8.04e-74	Up	1.61e-73	NA	NA	NA	K03260//translation initiation factor 4G;K15859//osomolarity two-component system, response regulator SKN7;K02646//regulatory protein PHO2	gi|632913357|gb|KDB13074.1|//homeobox transcription factor [Ustilaginoidea virens]
lcl|JHTR01000041.1_cds_KDB12623.1_6469	2601	107	17	2.67704	2.9e-18	Up	1.04e-17	NA	GO:0008236//serine-type peptidase activity	NA	K01336//cerevisin [EC:3.4.21.48]	gi|632912872|gb|KDB12623.1|//subtilisin-like protease [Ustilaginoidea virens]
lcl|JHTR01000049.1_cds_KDB12171.1_6995	411	44	7	2.67512	8.66e-09	Up	3.95e-08	NA	NA	NA	K03626//nascent polypeptide-associated complex subunit alpha	gi|632912374|gb|KDB12171.1|//eliciting plant response-like protein [Ustilaginoidea virens]
lcl|JHTR01000018.1_cds_KDB15193.1_4033	1734	11924.1	1897.54	2.67471	0	Up	0	GO:0016021//integral component of membrane	GO:0015171//amino acid transmembrane transporter activity	GO:0006865//amino acid transport;GO:0003333//amino acid transmembrane transport	K16261//yeast amino acid transporter	gi|632915609|gb|KDB15193.1|//Amino-acid permease inda1 [Ustilaginoidea virens]
lcl|JHTR01000042.1_cds_KDB12555.1_6576	2862	11648	1855	2.67363	0	Up	0	NA	NA	NA	K09419//heat shock transcription factor, other eukaryote	gi|632912798|gb|KDB12555.1|//hypothetical protein UV8b_6576 [Ustilaginoidea virens]
lcl|JHTR01000017.1_cds_KDB15274.1_3937	276	338	54	2.66903	1.37e-52	Up	3.25e-52	NA	NA	NA	NA	gi|632915695|gb|KDB15274.1|//hypothetical protein UV8b_3937 [Ustilaginoidea virens]
lcl|JHTR01000049.1_cds_KDB12181.1_7005	1008	7813	1253	2.66353	0	Up	0	NA	NA	NA	K20628//expansin;K03512//DNA polymerase lambda [EC:2.7.7.7 4.2.99.-]	gi|632912384|gb|KDB12181.1|//riboflavin aldehyde-forming enzyme [Ustilaginoidea virens]
lcl|JHTR01000011.1_cds_KDB16243.1_2699	1814	22009.5	3542.88	2.65817	0	Up	0	NA	NA	NA	NA	gi|632916728|gb|KDB16243.1|//hypothetical protein UV8b_2699 [Ustilaginoidea virens]
lcl|JHTR01000045.1_cds_KDB12366.1_6729	1596	384.18	62	2.65448	4.09e-59	Up	9.15e-59	NA	NA	NA	NA	gi|632912591|gb|KDB12366.1|//hypothetical protein UV8b_6729 [Ustilaginoidea virens]
lcl|JHTR01000030.1_cds_KDB13707.1_5539	4354	12471	2017.28	2.65113	0	Up	0	NA	NA	NA	K01705//homoaconitate hydratase [EC:4.2.1.36];K01230//mannosyl-oligosaccharide alpha-1,2-mannosidase [EC:3.2.1.113];K08165//MFS transporter, DHA2 family, multidrug resistance protein	gi|632914030|gb|KDB13707.1|//aminotriazole resistance [Ustilaginoidea virens];gi|632914031|gb|KDB13708.1|//glycoside hydrolase family 47 protein [Ustilaginoidea virens]
lcl|JHTR01000004.1_cds_KDB17876.1_1243	558	581	94	2.65085	4.71e-88	Up	8.63e-88	NA	NA	NA	NA	gi|632918447|gb|KDB17876.1|//cell wall protein [Ustilaginoidea virens]
lcl|JHTR01000022.1_cds_KDB14565.1_4615	651	43	7	2.64195	1.5e-08	Up	6.9e-08	GO:0005634//nucleus	NA	GO:0030435//sporulation resulting in formation of a cellular spore;GO:0006355//regulation of transcription, DNA-templated	NA	gi|781088639|dbj|GAO13277.1|//hypothetical protein UVI_002290 [Ustilaginoidea virens]
lcl|JHTR01000014.1_cds_KDB15803.1_3443	1179	1019	167	2.63227	1.8e-151	Up	2.37e-151	NA	NA	NA	NA	gi|632916256|gb|KDB15803.1|//hypothetical protein UV8b_3443 [Ustilaginoidea virens]
lcl|JHTR01000037.1_cds_KDB12954.1_6156	3754	5133.86	841.81	2.63152	0	Up	0	NA	GO:0043531//ADP binding	NA	K16815//calcium-independent phospholipase A2-gamma	gi|632913229|gb|KDB12954.1|//NB-ARC and TPR domain protein [Ustilaginoidea virens]
lcl|JHTR01000073.1_cds_KDB11345.1_7807	633	29842	4905	2.62806	0	Up	0	NA	GO:0016491//oxidoreductase activity	GO:0055114//oxidation-reduction process	K07078//uncharacterized protein	gi|632911446|gb|KDB11345.1|//nitroreductase family protein [Ustilaginoidea virens]
lcl|JHTR01000013.1_cds_KDB15979.1_3291	399	1355	225	2.61334	4.54e-199	Up	5.05e-199	NA	NA	NA	NA	gi|632916443|gb|KDB15979.1|//hypothetical protein UV8b_3291 [Ustilaginoidea virens]
lcl|JHTR01000012.1_cds_KDB16135.1_3065	1711	572	95	2.61306	2.03e-85	Up	3.77e-85	NA	NA	NA	NA	gi|632916609|gb|KDB16135.1|//hypothetical protein UV8b_3065 [Ustilaginoidea virens];gi|781086404|dbj|GAO15193.1|//hypothetical protein UVI_023420 [Ustilaginoidea virens]
lcl|JHTR01000064.1_cds_KDB11615.1_7538	2636	3346.04	555.97	2.61242	0	Up	0	GO:0000502//proteasome complex	GO:0046872//metal ion binding	GO:0010604//positive regulation of macromolecule metabolic process;GO:0006357//regulation of transcription from RNA polymerase II promoter;GO:0031325//positive regulation of cellular metabolic process	K03034//26S proteasome regulatory subunit N4	gi|743663521|gb|KID90700.1|//26S proteasome regulatory subunit-like protein [Metarhizium guizhouense ARSEF 977];gi|632911752|gb|KDB11615.1|//hypothetical protein UV8b_7538 [Ustilaginoidea virens]
lcl|JHTR01000045.1_cds_KDB12398.1_6761	609	763	127	2.60989	5.42e-113	Up	8.61e-113	NA	NA	NA	K16575//centractin	gi|632912623|gb|KDB12398.1|//hypothetical protein UV8b_6761 [Ustilaginoidea virens]
lcl|JHTR01000022.1_cds_KDB14539.1_4589	438	527.97	88	2.60792	7.31e-79	Up	1.42e-78	GO:0005739//mitochondrion;GO:0022627//cytosolic small ribosomal subunit	GO:0003735//structural constituent of ribosome	GO:0006412//translation	K02973//small subunit ribosomal protein S23e	gi|632914915|gb|KDB14539.1|//ribosomal protein S28 [Ustilaginoidea virens]
lcl|JHTR01000033.1_cds_KDB13302.1_5892	6286	15748.4	2642.3	2.59838	0	Up	0	GO:0016021//integral component of membrane	GO:0016620//oxidoreductase activity, acting on the aldehyde or oxo group of donors, NAD or NADP as acceptor	GO:0055114//oxidation-reduction process	K00129//aldehyde dehydrogenase (NAD(P)+) [EC:1.2.1.5];K00128//aldehyde dehydrogenase (NAD+) [EC:1.2.1.3]	gi|629683431|ref|XP_007807011.1|//betaine aldehyde dehydrogenase 2 [Metarhizium acridum CQMa 102];gi|632913604|gb|KDB13302.1|//hypothetical protein UV8b_5892 [Ustilaginoidea virens]
lcl|JHTR01000016.1_cds_KDB15421.1_3847	2724	2865	481	2.59747	0	Up	0	NA	NA	NA	NA	gi|632915850|gb|KDB15421.1|//MYB DNA-binding domain-containing protein [Ustilaginoidea virens]
lcl|JHTR01000024.1_cds_KDB14286.1_4881	372	1070	182	2.57864	1.94e-155	Up	2.52e-155	NA	NA	NA	NA	gi|632914651|gb|KDB14286.1|//hypothetical protein UV8b_4881 [Ustilaginoidea virens]
lcl|JHTR01000067.1_cds_KDB11499.1_7644	522	3086	525	2.57839	0	Up	0	NA	NA	NA	NA	gi|632911624|gb|KDB11499.1|//hypothetical protein UV8b_7644 [Ustilaginoidea virens]
lcl|JHTR01000005.1_cds_KDB17592.1_1476	1233	31756	5454	2.56468	0	Up	0	NA	NA	NA	NA	gi|632918153|gb|KDB17592.1|//hypothetical protein UV8b_1476 [Ustilaginoidea virens]
lcl|JHTR01000047.1_cds_KDB12278.1_6877	3198	36247	6240.88	2.56108	0	Up	0	GO:0016021//integral component of membrane	GO:0022891//substrate-specific transmembrane transporter activity	GO:0008643//carbohydrate transport;GO:0055085//transmembrane transport	K01514//exopolyphosphatase [EC:3.6.1.11];K08139//MFS transporter, SP family, sugar:H+ symporter;K11294//nucleolin;K08150//MFS transporter, SP family, solute carrier family 2 (myo-inositol transporter), member 13	gi|632912492|gb|KDB12278.1|//putative facilitated glucose transporter [Ustilaginoidea virens];gi|632912493|gb|KDB12279.1|//class v chitinase [Ustilaginoidea virens]
lcl|JHTR01000005.1_cds_KDB17551.1_1435	2104	1398.6	241	2.55992	8e-201	Up	8.84e-201	NA	GO:0003677//DNA binding;GO:0046872//metal ion binding;GO:0005488//binding	NA	K09202//regulatory protein SWI5;K09191//general transcription factor IIIA	gi|632918112|gb|KDB17551.1|//putative C2H2 finger domain protein [Ustilaginoidea virens]
lcl|JHTR01000063.1_cds_KDB11667.1_7524	846	3773	652	2.55581	0	Up	0	NA	NA	NA	NA	gi|632911808|gb|KDB11667.1|//hypothetical protein UV8b_7524 [Ustilaginoidea virens]
lcl|JHTR01000006.1_cds_KDB17425.1_1682	1647	4930	852	2.5557	0	Up	0	GO:0016021//integral component of membrane	GO:0015171//amino acid transmembrane transporter activity	GO:0003333//amino acid transmembrane transport	K19801//phosphatidylinositol 4-kinase B [EC:2.7.1.67]	gi|632917972|gb|KDB17425.1|//putative methionine permease [Ustilaginoidea virens]
lcl|JHTR01000063.1_cds_KDB11649.1_7506	309	121	21	2.54959	2.02e-19	Up	7.16e-19	NA	NA	NA	NA	gi|632911790|gb|KDB11649.1|//hypothetical protein UV8b_7506 [Ustilaginoidea virens]
lcl|JHTR01000045.1_cds_KDB12419.1_6782	2154	36874	6412	2.5468	0	Up	0	NA	GO:0003824//catalytic activity	NA	NA	gi|632912644|gb|KDB12419.1|//glutaminase GtaA [Ustilaginoidea virens]
lcl|JHTR01000024.1_cds_KDB14320.1_4915	2231	51275	8922	2.54586	0	Up	0	GO:0016020//membrane	GO:0005509//calcium ion binding;GO:0004571//mannosyl-oligosaccharide 1,2-alpha-mannosidase activity	GO:0008152//metabolic process	K01230//mannosyl-oligosaccharide alpha-1,2-mannosidase [EC:3.2.1.113]	gi|781088335|dbj|GAO13375.1|//hypothetical protein UVI_003320 [Ustilaginoidea virens];gi|632914685|gb|KDB14320.1|//1,2-a-D-mannosidase [Ustilaginoidea virens]
lcl|JHTR01000015.1_cds_KDB15581.1_3612	1029	86	15	2.54241	2.07e-14	Up	8.13e-14	NA	NA	NA	NA	gi|632916022|gb|KDB15581.1|//hypothetical protein UV8b_3612 [Ustilaginoidea virens]
lcl|JHTR01000039.1_cds_KDB12822.1_6316	3501	9925	1735	2.53917	0	Up	0	NA	NA	NA	K12883//nuclear cap-binding protein subunit 2;K10643//CCR4-NOT transcription complex subunit 4 [EC:2.3.2.27];K18932//palmitoyltransferase [EC:2.3.1.225];K09467//zinc-finger protein CreA/MIG	gi|632913085|gb|KDB12822.1|//hypothetical protein UV8b_6316 [Ustilaginoidea virens]
lcl|JHTR01000050.1_cds_KDB12119.1_7022	987	34	6	2.52554	5.94e-07	Up	2.89e-06	NA	GO:0016740//transferase activity	NA	K10295//F-box protein 9;K11429//histone-lysine N-methyltransferase SUV420H [EC:2.1.1.43]	gi|632912317|gb|KDB12119.1|//hypothetical protein UV8b_7022 [Ustilaginoidea virens]
lcl|JHTR01000074.1_cds_KDB11300.1_7829	720	6462	1146	2.51841	0	Up	0	GO:0016020//membrane	NA	NA	NA	gi|632911396|gb|KDB11300.1|//cortical patch protein [Ustilaginoidea virens]
lcl|JHTR01000028.1_cds_KDB13867.1_5201	474	45	8	2.51489	1.71e-08	Up	7.91e-08	NA	NA	NA	NA	gi|632914205|gb|KDB13867.1|//hypothetical protein UV8b_5201 [Ustilaginoidea virens]
lcl|JHTR01000004.1_cds_KDB17970.1_1337	1263	56.59	10.09	2.51066	4.09e-10	Up	1.79e-09	NA	GO:0016787//hydrolase activity	NA	K02355//elongation factor G;K10755//replication factor C subunit 2/4;K06009//yapsin 1/2 [EC:3.4.23.41]	gi|632918541|gb|KDB17970.1|//candidapepsin-4 precursor [Ustilaginoidea virens]
lcl|JHTR01000019.1_cds_KDB15096.1_4242	552	471	84	2.51031	8.9e-68	Up	1.88e-67	GO:0005634//nucleus;GO:0005829//cytosol	GO:0008080//N-acetyltransferase activity	NA	K18852//D-amino-acid N-acetyltransferase [EC:2.3.1.36]	gi|632915503|gb|KDB15096.1|//acetyltransferase [Ustilaginoidea virens]
lcl|JHTR01000081.1_cds_KDB11066.1_8054	2240	720.59	129.67	2.49737	7.72e-102	Up	1.31e-101	NA	NA	NA	K00521//ferric-chelate reductase [EC:1.16.1.7]	gi|632911132|gb|KDB11066.1|//hypothetical protein UV8b_8054 [Ustilaginoidea virens]
lcl|JHTR01000051.1_cds_KDB12060.1_7053	984	4777	860	2.49674	0	Up	0	NA	NA	NA	NA	gi|632912255|gb|KDB12060.1|//hypothetical protein UV8b_7053 [Ustilaginoidea virens]
lcl|JHTR01000024.1_cds_KDB14225.1_4820	1581	282	51	2.49017	3.6e-41	Up	9.55e-41	NA	NA	NA	NA	gi|632914590|gb|KDB14225.1|//hypothetical protein UV8b_4820 [Ustilaginoidea virens]
lcl|JHTR01000031.1_cds_KDB13501.1_5599	660	160	29	2.48699	2.52e-24	Up	8.26e-24	NA	NA	NA	NA	gi|632913817|gb|KDB13501.1|//hypothetical protein UV8b_5599 [Ustilaginoidea virens]
lcl|JHTR01000031.1_cds_KDB13555.1_5653	393	2374	431	2.4846	0	Up	0	NA	NA	NA	NA	gi|632913871|gb|KDB13555.1|//hypothetical protein UV8b_5653 [Ustilaginoidea virens]
lcl|JHTR01000002.1_cds_KDB18448.1_690	1293	33	6	2.48247	1.02e-06	Up	5.01e-06	GO:0005740//mitochondrial envelope;GO:0005759//mitochondrial matrix	GO:0003677//DNA binding;GO:0005515//protein binding	GO:0006457//protein folding;GO:0016043//cellular component organization	NA	gi|632919053|gb|KDB18448.1|//hypothetical protein UV8b_690 [Ustilaginoidea virens]
lcl|JHTR01000018.1_cds_KDB15127.1_3967	896	12657	2307	2.47889	0	Up	0	GO:0016021//integral component of membrane	NA	NA	NA	gi|632915543|gb|KDB15127.1|//Plasma membrane proteolipid 3 [Ustilaginoidea virens]
lcl|JHTR01000039.1_cds_KDB12817.1_6311	1152	592	108	2.47761	2.34e-83	Up	4.4e-83	NA	NA	GO:0051726//regulation of cell cycle	K06656//G1/S-specific cyclin PLC1	gi|632913080|gb|KDB12817.1|//PHO85 cyclin-1 [Ustilaginoidea virens]
lcl|JHTR01000020.1_cds_KDB14864.1_4387	5052	853.28	156.49	2.46999	1.12e-118	Up	1.73e-118	NA	NA	NA	NA	gi|632915257|gb|KDB14864.1|//hypothetical protein UV8b_4387 [Ustilaginoidea virens]
lcl|JHTR01000065.1_cds_KDB11602.1_7569	402	529	98	2.45545	5.32e-74	Up	1.07e-73	NA	NA	NA	NA	gi|632911735|gb|KDB11602.1|//hypothetical protein UV8b_7569 [Ustilaginoidea virens]
lcl|JHTR01000012.1_cds_KDB16026.1_2956	2487	18030.2	3344.09	2.45377	0	Up	0	GO:0030479//actin cortical patch;GO:0000781//chromosome, telomeric region;GO:0043332//mating projection tip;GO:0000775//chromosome, centromeric region;GO:0005737//cytoplasm	GO:0042802//identical protein binding;GO:0008092//cytoskeletal protein binding	GO:0071963//establishment or maintenance of cell polarity regulating cell shape;GO:0006897//endocytosis;GO:0060988//lipid tube assembly;GO:0051666//actin cortical patch localization;GO:0006348//chromatin silencing at telomere;GO:0006974//cellular response to DNA damage stimulus;GO:0030702//chromatin silencing at centromere	K12562//amphiphysin	gi|632916500|gb|KDB16026.1|//putative BAR adaptor protein [Ustilaginoidea virens]
lcl|JHTR01000057.1_cds_KDB11844.1_7267	5006	2640	500	2.42358	0	Up	0	GO:0031981//nuclear lumen;GO:0044427//chromosomal part	GO:0097159//organic cyclic compound binding;GO:1901363//heterocyclic compound binding;GO:0016891//endoribonuclease activity, producing 5'-phosphomonoesters;GO:0016787//hydrolase activity;GO:0004540//ribonuclease activity;GO:0003676//nucleic acid binding	GO:0016070//RNA metabolic process;GO:0006342//chromatin silencing;GO:0090501//RNA phosphodiester bond hydrolysis;GO:0051128//regulation of cellular component organization	K11592//endoribonuclease Dicer [EC:3.1.26.-]	gi|632912010|gb|KDB11844.1|//dicer-like protein 1 [Ustilaginoidea virens]
lcl|JHTR01000001.1_cds_KDB19053.1_444	1731	446.04	84.48	2.42353	7.3e-62	Up	1.6e-61	NA	NA	NA	K01046//triacylglycerol lipase [EC:3.1.1.3]	gi|632919664|gb|KDB19053.1|//lipase 3 precursor [Ustilaginoidea virens]
lcl|JHTR01000009.1_cds_KDB16660.1_2251	567	5354.24	1016.37	2.4203	0	Up	0	GO:0000276//mitochondrial proton-transporting ATP synthase complex, coupling factor F(o)	GO:0015078//hydrogen ion transmembrane transporter activity	GO:0015986//ATP synthesis coupled proton transport;GO:0016043//cellular component organization;GO:0044699//single-organism process	K00008//L-iditol 2-dehydrogenase [EC:1.1.1.14];K02140//F-type H+-transporting ATPase subunit g	gi|632917172|gb|KDB16660.1|//L-arabinitol 4-dehydrogenase [Ustilaginoidea virens]
lcl|JHTR01000002.1_cds_KDB18563.1_805	1305	474	90	2.41993	1.75e-65	Up	3.73e-65	NA	NA	NA	NA	gi|632919168|gb|KDB18563.1|//hypothetical protein UV8b_805 [Ustilaginoidea virens]
lcl|JHTR01000037.1_cds_KDB12998.1_6200	2157	65005	12412	2.41186	0	Up	0	GO:0005634//nucleus;GO:0005829//cytosol	GO:0016301//kinase activity;GO:0043424//protein histidine kinase binding;GO:0004871//signal transducer activity	GO:0034599//cellular response to oxidative stress;GO:0032874//positive regulation of stress-activated MAPK cascade;GO:0010972//negative regulation of G2/M transition of mitotic cell cycle;GO:0007234//osmosensory signaling via phosphorelay pathway	K11232//osomolarity two-component system, phosphorelay intermediate protein YPD1	gi|632913273|gb|KDB12998.1|//putative histidine phosphotransferase HPT1p [Ustilaginoidea virens];gi|781082667|dbj|GAO18444.1|//hypothetical protein UVI_059020 [Ustilaginoidea virens]
BGI_novel_G000006	5993	1838	351	2.41163	4.91e-246	Up	4.78e-246	NA	NA	NA	NA	gi|781088095|dbj|GAO13475.1|//hypothetical protein UVI_004490 [Ustilaginoidea virens]
lcl|JHTR01000001.1_cds_KDB18696.1_87	945	7128.59	1361.91	2.41103	0	Up	0	NA	NA	NA	K04450//cyclic AMP-dependent transcription factor ATF-2;K09045//activating transcription factor 7	gi|632919307|gb|KDB18696.1|//activating transcription factor 7a [Ustilaginoidea virens]
lcl|JHTR01000076.1_cds_KDB11232.1_7907	4041	11726.6	2240.66	2.41083	0	Up	0	NA	NA	NA	K20521//myosin tail region-interacting protein MTI1	gi|632911319|gb|KDB11232.1|//hypothetical protein UV8b_7907 [Ustilaginoidea virens]
lcl|JHTR01000100.1_cds_KDB10890.1_8262	471	1587.4	303.52	2.40984	1.24e-212	Up	1.32e-212	GO:0005840//ribosome;GO:0005829//cytosol	GO:0003735//structural constituent of ribosome	GO:0006412//translation	K02903//large subunit ribosomal protein L28e	gi|632910896|gb|KDB10890.1|//60S ribosomal protein L28 [Ustilaginoidea virens]
lcl|JHTR01000008.1_cds_KDB16984.1_2076	1791	8843	1701	2.40119	0	Up	0	GO:0016020//membrane	NA	NA	K14617//LMBR1 domain-containing protein 1	gi|632917507|gb|KDB16984.1|//putative lysosomal cobalamin transporter [Ustilaginoidea virens]
lcl|JHTR01000022.1_cds_KDB14555.1_4605	2073	2141	412	2.40061	1.12e-284	Up	9.66e-285	NA	NA	NA	K02295//cryptochrome	gi|399168259|emb|CCE30965.1|//related to deoxyribodipyrimidine photo-lyase PHR [Claviceps purpurea 20.1];gi|632914931|gb|KDB14555.1|//cryptochrome-2 [Ustilaginoidea virens]
lcl|JHTR01000016.1_cds_KDB15306.1_3732	1044	16.28	3.16	2.38814	0.000311294	Up	0.00171956	NA	NA	NA	NA	gi|632915735|gb|KDB15306.1|//putative Polyamine transport protein [Ustilaginoidea virens]
lcl|JHTR01000063.1_cds_KDB11638.1_7495	2135	2332	453	2.38703	7.88e-308	Up	6.51e-308	NA	GO:0005488//binding	GO:0006355//regulation of transcription, DNA-templated	K00101//L-lactate dehydrogenase (cytochrome) [EC:1.1.2.3]	gi|632911779|gb|KDB11638.1|//hypothetical protein UV8b_7495 [Ustilaginoidea virens]
lcl|JHTR01000004.1_cds_KDB17894.1_1261	393	396	77	2.38561	3.17e-54	Up	7.4e-54	NA	NA	NA	NA	gi|632918465|gb|KDB17894.1|//hypothetical protein UV8b_1261 [Ustilaginoidea virens]
lcl|JHTR01000051.1_cds_KDB12082.1_7075	2100	958	187	2.38003	1.91e-127	Up	2.81e-127	NA	NA	NA	K03362//F-box and WD-40 domain protein 1/11	gi|632912277|gb|KDB12082.1|//putative F-box and WD40 domain protein [Ustilaginoidea virens]
lcl|JHTR01000001.1_cds_KDB18740.1_131	1342	444.44	86.84	2.3786	2.28e-60	Up	5.06e-60	GO:0016021//integral component of membrane	GO:0015103//inorganic anion transmembrane transporter activity;GO:0015297//antiporter activity	GO:0055085//transmembrane transport;GO:0015698//inorganic anion transport	K03325//arsenite transporter, ACR3 family	gi|632919351|gb|KDB18740.1|//putative arsenite efflux transporter [Ustilaginoidea virens];gi|781084905|dbj|GAO16489.1|//hypothetical protein UVI_037720 [Ustilaginoidea virens]
lcl|JHTR01000025.1_cds_KDB14195.1_4985	5464	13275.4	2602.59	2.37378	0	Up	0	NA	GO:0004553//hydrolase activity, hydrolyzing O-glycosyl compounds	GO:0005975//carbohydrate metabolic process	K01190//beta-galactosidase [EC:3.2.1.23]	gi|632914553|gb|KDB14195.1|//putative hydrolase [Ustilaginoidea virens];gi|781080485|dbj|GAO20098.1|//hypothetical protein UVI_077890 [Ustilaginoidea virens]
lcl|JHTR01000031.1_cds_KDB13535.1_5633	1362	946.18	187.04	2.36181	8.61e-125	Up	1.29e-124	NA	NA	GO:0008152//metabolic process	NA	gi|632913851|gb|KDB13535.1|//DNA repair family protein [Ustilaginoidea virens]
lcl|JHTR01000039.1_cds_KDB12820.1_6314	4321	5222	1035	2.35801	0	Up	0	NA	GO:0016491//oxidoreductase activity	GO:0055114//oxidation-reduction process	K00306//sarcosine oxidase / L-pipecolate oxidase [EC:1.5.3.1 1.5.3.7]	gi|632913083|gb|KDB12820.1|//sarcosine oxidase [Ustilaginoidea virens]
lcl|JHTR01000007.1_cds_KDB17149.1_1746	3234	19439.8	3864	2.35389	0	Up	0	GO:0030479//actin cortical patch;GO:0043332//mating projection tip	GO:0003779//actin binding	GO:0071963//establishment or maintenance of cell polarity regulating cell shape;GO:1903475//mitotic actomyosin contractile ring assembly;GO:0000147//actin cortical patch assembly;GO:1902404//mitotic actomyosin contractile ring contraction;GO:0032233//positive regulation of actin filament bundle assembly;GO:0006897//endocytosis;GO:2000601//positive regulation of Arp2/3 complex-mediated actin nucle…	K05747//Wiskott-Aldrich syndrome protein	gi|632917686|gb|KDB17149.1|//WASP-like pretein las17p [Ustilaginoidea virens]
lcl|JHTR01000021.1_cds_KDB14579.1_4435	1500	1582.77	315.43	2.3501	6.29e-206	Up	6.87e-206	NA	NA	NA	NA	gi|632914963|gb|KDB14579.1|//hypothetical protein UV8b_4435 [Ustilaginoidea virens]
lcl|JHTR01000019.1_cds_KDB14912.1_4058	762	13622	2716	2.34942	0	Up	0	GO:0016021//integral component of membrane;GO:0005737//cytoplasm	GO:0016791//phosphatase activity	GO:0016311//dephosphorylation	NA	gi|632915319|gb|KDB14912.1|//DUF1761-domain-containing protein [Ustilaginoidea virens];gi|953403224|ref|XP_014545336.1|//hypothetical protein MBR_04099, partial [Metarhizium brunneum ARSEF 3297]
lcl|JHTR01000002.1_cds_KDB18494.1_736	492	2496.58	499.04	2.34577	0	Up	0	NA	NA	NA	NA	gi|632919099|gb|KDB18494.1|//hypothetical protein UV8b_736 [Ustilaginoidea virens]
lcl|JHTR01000004.1_cds_KDB17877.1_1244	231	30	6	2.34497	5.05e-06	Up	2.55e-05	NA	NA	NA	NA	gi|632918448|gb|KDB17877.1|//hypothetical protein UV8b_1244 [Ustilaginoidea virens]
lcl|JHTR01000026.1_cds_KDB14105.1_5094	351	100	20	2.34497	3.92e-15	Up	1.52e-14	NA	NA	NA	NA	gi|632914458|gb|KDB14105.1|//hypothetical protein UV8b_5094 [Ustilaginoidea virens]
lcl|JHTR01000001.1_cds_KDB18771.1_162	1584	140	28	2.34497	2.72e-20	Up	9.51e-20	NA	GO:0016705//oxidoreductase activity, acting on paired donors, with incorporation or reduction of molecular oxygen;GO:0020037//heme binding;GO:0005506//iron ion binding;GO:0004497//monooxygenase activity	GO:0055114//oxidation-reduction process	K17826//fumitremorgin C monooxygenase [EC:1.14.13.177];K21292//ent-kaurene oxidase [EC:1.14.13.78]	gi|632919382|gb|KDB18771.1|//cytochrome P450 monooxygenase [Ustilaginoidea virens]
lcl|JHTR01000054.1_cds_KDB11942.1_7171	3779	1938.17	390.58	2.33405	1.32e-249	Up	1.27e-249	GO:0016021//integral component of membrane	GO:0005524//ATP binding;GO:0042626//ATPase activity, coupled to transmembrane movement of substances	GO:0055085//transmembrane transport	K05661//ATP-binding cassette, subfamily B (MDR/TAP), member 6	gi|632912122|gb|KDB11942.1|//heavy metal tolerance protein [Ustilaginoidea virens];gi|953470029|ref|XP_014578489.1|//heavy metal tolerance protein, partial [Metarhizium majus ARSEF 297]
lcl|JHTR01000048.1_cds_KDB12228.1_6932	453	706	144	2.31664	1.18e-91	Up	2.12e-91	NA	NA	NA	NA	gi|632912437|gb|KDB12228.1|//small secreted protein [Ustilaginoidea virens]
lcl|JHTR01000011.1_cds_KDB16437.1_2893	279	44	9	2.31255	9.05e-08	Up	4.27e-07	NA	NA	NA	NA	gi|632916922|gb|KDB16437.1|//hypothetical protein UV8b_2893 [Ustilaginoidea virens]
lcl|JHTR01000050.1_cds_KDB12118.1_7021	3719	697	143	2.30818	3.95e-90	Up	7.13e-90	GO:0016020//membrane	GO:0000166//nucleotide binding	NA	K08711//ATP-binding cassette, subfamily G (WHITE), member 2, PDR;K08712//ATP-binding cassette, subfamily G (WHITE), member 2, SNQ2	gi|632912316|gb|KDB12118.1|//hypothetical protein UV8b_7021 [Ustilaginoidea virens];gi|629719609|ref|XP_007821185.1|//ABC efflux transporter [Metarhizium robertsii ARSEF 23]
lcl|JHTR01000016.1_cds_KDB15411.1_3837	438	252	52	2.29988	5.87e-34	Up	1.7e-33	NA	NA	NA	NA	gi|632915840|gb|KDB15411.1|//hypothetical protein UV8b_3837 [Ustilaginoidea virens]
BGI_novel_G000034	204	39.67	8.2	2.29739	3.59e-07	Up	1.73e-06	NA	NA	NA	NA	gi|632910171|gb|KDB10733.1|//reverse transcriptase family protein [Ustilaginoidea virens]
lcl|JHTR01000021.1_cds_KDB14613.1_4469	870	498.08	102.96	2.29733	9.82e-65	Up	2.1e-64	GO:0016020//membrane	NA	NA	NA	gi|632914997|gb|KDB14613.1|//hypothetical protein UV8b_4469 [Ustilaginoidea virens]
lcl|JHTR01000028.1_cds_KDB13843.1_5177	1872	4120	853	2.29507	0	Up	0	GO:0005783//endoplasmic reticulum;GO:0000324//fungal-type vacuole;GO:0016021//integral component of membrane	GO:0015369//calcium:proton antiporter activity;GO:0015386//potassium:proton antiporter activity	GO:0070588//calcium ion transmembrane transport;GO:0071805//potassium ion transmembrane transport	K07300//Ca2+:H+ antiporter	gi|632914181|gb|KDB13843.1|//calcium/proton exchanger [Ustilaginoidea virens]
lcl|JHTR01000028.1_cds_KDB13864.1_5198	1932	178	37	2.28932	1.55e-24	Up	5.07e-24	NA	NA	NA	NA	gi|632914202|gb|KDB13864.1|//hypothetical protein UV8b_5198 [Ustilaginoidea virens]
lcl|JHTR01000005.1_cds_KDB17520.1_1404	1524	1993	415	2.2868	1.94e-250	Up	1.85e-250	NA	NA	NA	K19849//signaling mucin MSB2;K19851//flocculation protein FLO11	gi|632918081|gb|KDB17520.1|//short-chain dehydrogenase [Ustilaginoidea virens]
lcl|JHTR01000005.1_cds_KDB17559.1_1443	1191	5171	1077	2.28647	0	Up	0	NA	GO:0004342//glucosamine-6-phosphate deaminase activity;GO:0016787//hydrolase activity	GO:0006044//N-acetylglucosamine metabolic process;GO:0005975//carbohydrate metabolic process	K02564//glucosamine-6-phosphate deaminase [EC:3.5.99.6]	gi|632918120|gb|KDB17559.1|//glucosamine-6-phosphate deaminase [Ustilaginoidea virens]
lcl|JHTR01000028.1_cds_KDB13985.1_5319	423	192	40	2.28607	3.04e-26	Up	9.67e-26	NA	NA	NA	NA	gi|632914323|gb|KDB13985.1|//Kazal domain-containing protein [Ustilaginoidea virens]
lcl|JHTR01000014.1_cds_KDB15832.1_3472	504	39.05	8.14	2.28526	4.64e-07	Up	2.25e-06	NA	GO:0016853//isomerase activity	GO:0008152//metabolic process	K10576//ubiquitin-conjugating enzyme E2 H [EC:2.3.2.23]	gi|781085263|dbj|GAO16203.1|//hypothetical protein UVI_034650 [Ustilaginoidea virens]
lcl|JHTR01000018.1_cds_KDB15106.1_3946	1836	162	33.8	2.28394	1.78e-22	Up	5.99e-22	GO:0005829//cytosol;GO:0005739//mitochondrion	GO:0004821//histidine-tRNA ligase activity;GO:0005524//ATP binding	GO:0032543//mitochondrial translation;GO:0006427//histidyl-tRNA aminoacylation	K01892//histidyl-tRNA synthetase [EC:6.1.1.21]	gi|632915522|gb|KDB15106.1|//histidyl-tRNA synthetase precursor [Ustilaginoidea virens]
lcl|JHTR01000026.1_cds_KDB14022.1_5011	1661	1875	393	2.27733	1.38e-234	Up	1.38e-234	NA	GO:0003723//RNA binding;GO:0000166//nucleotide binding	NA	K15118//solute carrier family 25, member 38;K12488//Arf-GAP with SH3 domain, ANK repeat and PH domain-containing protein;K13993//HSP20 family protein	gi|632914375|gb|KDB14022.1|//heat shock protein 30 [Ustilaginoidea virens];gi|953474933|ref|XP_014580941.1|//YTH domain protein, partial [Metarhizium majus ARSEF 297]
lcl|JHTR01000001.1_cds_KDB18731.1_122	4651	10729.5	2253.06	2.27467	0	Up	0	NA	NA	GO:0007165//signal transduction	K14858//pre-rRNA-processing protein SRD1;K20715//phototropin [EC:2.7.11.1];K11877//proteasome assembly chaperone 3	gi|632919342|gb|KDB18731.1|//hisactophilin c49s mutant phototropin phy3 fusion protein [Ustilaginoidea virens]
lcl|JHTR01000003.1_cds_KDB18270.1_1118	1868	7247	1527	2.26972	0	Up	0	GO:0019028//viral capsid	NA	NA	K11245//mating pheromone-induced death protein 2	gi|632918858|gb|KDB18270.1|//hypothetical protein UV8b_1118 [Ustilaginoidea virens]
lcl|JHTR01000040.1_cds_KDB12796.1_6452	3174	9960.04	2104.06	2.26602	0	Up	0	NA	GO:0004721//phosphoprotein phosphatase activity;GO:0008138//protein tyrosine/serine/threonine phosphatase activity;GO:0004725//protein tyrosine phosphatase activity	GO:0044763//single-organism cellular process;GO:0035335//peptidyl-tyrosine dephosphorylation;GO:0006470//protein dephosphorylation	K04459//dual specificity MAP kinase phosphatase [EC:3.1.3.16 3.1.3.48]	gi|781086588|dbj|GAO14876.1|//hypothetical protein UVI_019990 [Ustilaginoidea virens];gi|632913053|gb|KDB12796.1|//putative protein tyrosine phosphatase Pps1 [Ustilaginoidea virens]
lcl|JHTR01000034.1_cds_KDB13157.1_5917	1759	20151	4257.13	2.26594	0	Up	0	GO:0016020//membrane	NA	NA	K19475//WAS/WASL-interacting protein;K19851//flocculation protein FLO11	gi|632913452|gb|KDB13157.1|//cystein rich protein [Ustilaginoidea virens]
lcl|JHTR01000044.1_cds_KDB12447.1_6671	1218	156	33	2.26405	1.6e-21	Up	5.47e-21	NA	GO:0004553//hydrolase activity, hydrolyzing O-glycosyl compounds	GO:0005975//carbohydrate metabolic process	K01179//endoglucanase [EC:3.2.1.4]	gi|632912679|gb|KDB12447.1|//Cel5b putative endoglucanase [Ustilaginoidea virens]
lcl|JHTR01000005.1_cds_KDB17642.1_1526	9828	9366.35	1988.36	2.25895	0	Up	0	NA	NA	NA	K19851//flocculation protein FLO11	gi|632918207|gb|KDB17646.1|//hypothetical protein UV8b_1530 [Ustilaginoidea virens];gi|632918203|gb|KDB17642.1|//hypothetical protein UV8b_1526 [Ustilaginoidea virens]
lcl|JHTR01000004.1_cds_KDB17848.1_1215	1869	11804	2508.24	2.25757	0	Up	0	NA	GO:0008270//zinc ion binding;GO:0004176//ATP-dependent peptidase activity	GO:0006508//proteolysis	K15711//SWI/SNF-related matrix-associated actin-dependent regulator of chromatin subfamily A3 [EC:3.6.4.- 2.3.2.27]	gi|632918419|gb|KDB17848.1|//ATP-dependent protease [Ustilaginoidea virens]
lcl|JHTR01000004.1_cds_KDB17906.1_1273	1711	5987	1280	2.24873	0	Up	0	NA	NA	NA	K20406//nitrogen permease regulator 3-like protein;K00916//CTD kinase subunit alpha [EC:2.7.11.22 2.7.11.23];K01183//chitinase [EC:3.2.1.14]	gi|749882487|gb|KIJ51965.1|//hypothetical protein M422DRAFT_776310 [Sphaerobolus stellatus SS14];gi|632918477|gb|KDB17906.1|//hypothetical protein UV8b_1273 [Ustilaginoidea virens]
lcl|JHTR01000046.1_cds_KDB12346.1_6833	2448	28.95	6.19	2.24859	1.07e-05	Up	5.52e-05	GO:0016021//integral component of membrane;GO:0005741//mitochondrial outer membrane	GO:0036459//thiol-dependent ubiquitinyl hydrolase activity	GO:0006511//ubiquitin-dependent protein catabolic process;GO:0016579//protein deubiquitination	K11874//ubiquitin carboxyl-terminal hydrolase 16 [EC:3.4.19.12]	gi|632912567|gb|KDB12346.1|//ubiquitin carboxyl-terminal hydrolase [Ustilaginoidea virens]
lcl|JHTR01000008.1_cds_KDB17109.1_2201	1608	3172.77	679.03	2.24724	0	Up	0	NA	GO:0046983//protein dimerization activity	NA	NA	gi|632917632|gb|KDB17109.1|//bHLH family transcription factor [Ustilaginoidea virens]
lcl|JHTR01000051.1_cds_KDB12108.1_7101	723	42	9	2.24543	2.53e-07	Up	1.22e-06	NA	NA	NA	NA	gi|632912303|gb|KDB12108.1|//hypothetical protein UV8b_7101 [Ustilaginoidea virens]
BGI_novel_G000060	617	47.13	10.1	2.24533	5.85e-08	Up	2.74e-07	NA	NA	NA	NA	gi|632910037|gb|KDB10731.1|//hypothetical protein UV8b_8423 [Ustilaginoidea virens]
lcl|JHTR01000047.1_cds_KDB12283.1_6882	2273	4571.01	980.01	2.24468	0	Up	0	GO:0016020//membrane;GO:0016021//integral component of membrane	NA	NA	NA	gi|632912497|gb|KDB12283.1|//hypothetical protein UV8b_6882 [Ustilaginoidea virens]
lcl|JHTR01000023.1_cds_KDB14373.1_4644	2894	7875	1705	2.23055	0	Up	0	NA	NA	NA	K03327//multidrug resistance protein, MATE family	gi|632914744|gb|KDB14373.1|//MATE efflux family protein [Ustilaginoidea virens];gi|781083658|dbj|GAO17624.1|//hypothetical protein UVI_050120 [Ustilaginoidea virens]
lcl|JHTR01000053.1_cds_KDB11994.1_7137	2593	21260	4617.97	2.22585	0	Up	0	NA	NA	NA	K10750//chromatin assembly factor 1 subunit A	gi|632912179|gb|KDB11994.1|//hypothetical protein UV8b_7137 [Ustilaginoidea virens]
lcl|JHTR01000067.1_cds_KDB11519.1_7664	1518	2027	441	2.22354	3.39e-246	Up	3.3e-246	NA	NA	NA	NA	gi|632911644|gb|KDB11519.1|//hypothetical protein UV8b_7664 [Ustilaginoidea virens]
lcl|JHTR01000003.1_cds_KDB18158.1_1006	1923	1458.87	317.67	2.22229	9.61e-178	Up	1.15e-177	NA	GO:0008233//peptidase activity	NA	K01417//extracellular elastinolytic metalloproteinase [EC:3.4.24.-]	gi|632918746|gb|KDB18158.1|//extracellular elastinolytic metalloproteinase [Ustilaginoidea virens]
lcl|JHTR01000077.1_cds_KDB11212.1_7945	1167	74.93	16.36	2.21841	2.93e-11	Up	1.24e-10	NA	GO:0016740//transferase activity	NA	K05351//D-xylulose reductase [EC:1.1.1.9]	gi|632911295|gb|KDB11212.1|//putative S-adenosylmethionine-dependent methyltransferase [Ustilaginoidea virens]
lcl|JHTR01000002.1_cds_KDB18510.1_752	786	306	67	2.21434	5.33e-39	Up	1.45e-38	NA	NA	NA	NA	gi|632919115|gb|KDB18510.1|//hypothetical protein UV8b_752 [Ustilaginoidea virens]
lcl|JHTR01000049.1_cds_KDB12187.1_7011	1564	10261	2250	2.21221	0	Up	0	NA	GO:0016787//hydrolase activity;GO:0008270//zinc ion binding	GO:0009221//pyrimidine deoxyribonucleotide biosynthetic process;GO:0009177//pyrimidine deoxyribonucleoside monophosphate biosynthetic process	K01493//dCMP deaminase [EC:3.5.4.12]	gi|632912390|gb|KDB12187.1|//putative dCMP deaminase [Ustilaginoidea virens]
lcl|JHTR01000019.1_cds_KDB15082.1_4228	1017	123	27	2.21067	5.27e-17	Up	1.94e-16	NA	NA	NA	NA	gi|632915489|gb|KDB15082.1|//hypothetical protein UV8b_4228 [Ustilaginoidea virens]
lcl|JHTR01000023.1_cds_KDB14479.1_4750	2217	2369	521	2.20796	7.26e-285	Up	6.28e-285	NA	GO:0003676//nucleic acid binding	GO:0006351//transcription, DNA-templated	NA	gi|632914850|gb|KDB14479.1|//Zinc finger transcription factor ace1 [Ustilaginoidea virens]
lcl|JHTR01000081.1_cds_KDB11086.1_8074	1629	11447	2524	2.20423	0	Up	0	GO:0005829//cytosol	GO:0051537//2 iron, 2 sulfur cluster binding;GO:0046872//metal ion binding;GO:0050660//flavin adenine dinucleotide binding;GO:0016491//oxidoreductase activity	GO:0055114//oxidation-reduction process;GO:0045454//cell redox homeostasis	K17877//nitrite reductase (NAD(P)H) [EC:1.7.1.4]	gi|632911152|gb|KDB11086.1|//AIF-like mitochondrial oxidoreductase (Nfrl) [Ustilaginoidea virens]
lcl|JHTR01000032.1_cds_KDB13350.1_5729	3192	7363	1624	2.20378	0	Up	0	NA	NA	NA	NA	gi|632913662|gb|KDB13350.1|//hypothetical protein UV8b_5729 [Ustilaginoidea virens]
lcl|JHTR01000030.1_cds_KDB13704.1_5536	1746	1570	347	2.2008	7.46e-189	Up	8.64e-189	NA	GO:0000287//magnesium ion binding;GO:0016831//carboxy-lyase activity;GO:0030976//thiamine pyrophosphate binding	NA	K01568//pyruvate decarboxylase [EC:4.1.1.1]	gi|632914027|gb|KDB13704.1|//pyruvate decarboxylase [Ustilaginoidea virens]
lcl|JHTR01000030.1_cds_KDB13614.1_5446	402	140	31	2.19813	6.27e-19	Up	2.24e-18	NA	NA	NA	NA	gi|632913937|gb|KDB13614.1|//IDI-2 precursor [Ustilaginoidea virens]
lcl|JHTR01000008.1_cds_KDB16929.1_2021	315	27	6	2.19297	2.41e-05	Up	0.000125733	NA	NA	NA	NA	gi|632917452|gb|KDB16929.1|//hypothetical protein UV8b_2021 [Ustilaginoidea virens]
lcl|JHTR01000081.1_cds_KDB11101.1_8089	1737	2636	586	2.19242	0	Up	0	NA	GO:0016702//oxidoreductase activity, acting on single donors with incorporation of molecular oxygen, incorporation of two atoms of oxygen	GO:0055114//oxidation-reduction process	K17842//torulene dioxygenase [EC:1.13.11.59]	gi|632911167|gb|KDB11101.1|//carotenoid cleavage dioxygenase 1 [Ustilaginoidea virens]
lcl|JHTR01000020.1_cds_KDB14766.1_4289	4188	1601.12	356.05	2.19197	1.32e-191	Up	1.52e-191	NA	GO:0004553//hydrolase activity, hydrolyzing O-glycosyl compounds	GO:0005975//carbohydrate metabolic process	NA	gi|632915159|gb|KDB14766.1|//HET domain protein [Ustilaginoidea virens]
lcl|JHTR01000030.1_cds_KDB13716.1_5548	1353	2776	620	2.18571	0	Up	0	GO:0016021//integral component of membrane	NA	GO:0055085//transmembrane transport	K14640//solute carrier family 20 (sodium-dependent phosphate transporter);K15449//tRNA wybutosine-synthesizing protein 1 [EC:4.1.3.44]	gi|632914039|gb|KDB13716.1|//putative C4-dicarboxylate transporter [Ustilaginoidea virens]
lcl|JHTR01000015.1_cds_KDB15507.1_3538	348	76	17	2.18351	3.28e-11	Up	1.4e-10	NA	NA	NA	NA	gi|632915948|gb|KDB15507.1|//hypothetical protein UV8b_3538 [Ustilaginoidea virens]
lcl|JHTR01000081.1_cds_KDB11104.1_8092	882	49	11	2.17832	5.72e-08	Up	2.68e-07	NA	NA	NA	K14309//nuclear pore complex protein Nup93	gi|632911170|gb|KDB11104.1|//bZIP transcription factor [Ustilaginoidea virens]
lcl|JHTR01000030.1_cds_KDB13647.1_5479	3827	178	40	2.17685	3.35e-23	Up	1.12e-22	NA	NA	NA	NA	gi|632913970|gb|KDB13647.1|//hypothetical protein UV8b_5479 [Ustilaginoidea virens]
lcl|JHTR01000046.1_cds_KDB12359.1_6846	1917	1620.9	365.77	2.17083	1.2e-191	Up	1.38e-191	GO:0016020//membrane;GO:0005737//cytoplasm	GO:0046873//metal ion transmembrane transporter activity	GO:0055085//transmembrane transport;GO:0030001//metal ion transport	K16073//magnesium transporter	gi|632912580|gb|KDB12359.1|//CorA family metal ion transporter [Ustilaginoidea virens]
lcl|JHTR01000083.1_cds_KDB11004.1_8132	1944	2455.75	554.32	2.17041	4.85e-289	Up	4.15e-289	NA	NA	NA	K11245//mating pheromone-induced death protein 2;K01230//mannosyl-oligosaccharide alpha-1,2-mannosidase [EC:3.2.1.113];K01183//chitinase [EC:3.2.1.14]	gi|632911061|gb|KDB11004.1|//hypothetical protein UV8b_8132 [Ustilaginoidea virens]
lcl|JHTR01000014.1_cds_KDB15794.1_3434	1353	155	35	2.16988	2.01e-20	Up	7.01e-20	NA	NA	NA	NA	gi|632916247|gb|KDB15794.1|//hypothetical protein UV8b_3434 [Ustilaginoidea virens]
lcl|JHTR01000072.1_cds_KDB11390.1_7783	1930	4056.95	916.48	2.16926	0	Up	0	NA	NA	NA	NA	gi|632911495|gb|KDB11390.1|//hypothetical protein UV8b_7783 [Ustilaginoidea virens]
lcl|JHTR01000049.1_cds_KDB12139.1_6963	3856	7783	1764	2.16452	0	Up	0	NA	NA	NA	K01078//acid phosphatase [EC:3.1.3.2]	gi|632912342|gb|KDB12139.1|//Histidine acid phosphatase family protein [Ustilaginoidea virens]
lcl|JHTR01000047.1_cds_KDB12284.1_6883	279	101.6	23.07	2.16185	4.22e-14	Up	1.67e-13	NA	NA	NA	NA	gi|632912498|gb|KDB12284.1|//hypothetical protein UV8b_6883 [Ustilaginoidea virens]
lcl|JHTR01000041.1_cds_KDB12616.1_6462	495	1649	376	2.15583	2.88e-193	Up	3.29e-193	NA	NA	NA	NA	gi|632912865|gb|KDB12616.1|//mannose-binding lectin [Ustilaginoidea virens]
lcl|JHTR01000009.1_cds_KDB16756.1_2347	3692	14823	3380	2.15578	0	Up	0	NA	GO:0003824//catalytic activity	NA	K16055//trehalose 6-phosphate synthase/phosphatase [EC:2.4.1.15 3.1.3.12]	gi|632917268|gb|KDB16756.1|//glycosyltransferase family 20 protein [Ustilaginoidea virens]
lcl|JHTR01000003.1_cds_KDB18271.1_1119	411	57	13	2.15549	7.77e-09	Up	3.55e-08	NA	NA	NA	NA	gi|632918859|gb|KDB18271.1|//hypothetical protein UV8b_1119 [Ustilaginoidea virens]
lcl|JHTR01000026.1_cds_KDB14104.1_5093	1290	566.19	129.3	2.1536	7.46e-68	Up	1.57e-67	NA	NA	NA	NA	gi|632914457|gb|KDB14104.1|//hypothetical protein UV8b_5093 [Ustilaginoidea virens]
lcl|JHTR01000014.1_cds_KDB15818.1_3458	450	35	8	2.15232	3.18e-06	Up	1.59e-05	NA	NA	NA	NA	gi|632916271|gb|KDB15818.1|//hypothetical protein UV8b_3458 [Ustilaginoidea virens]
lcl|JHTR01000076.1_cds_KDB11243.1_7918	2945	6181	1413	2.15212	0	Up	0	NA	NA	NA	K19475//WAS/WASL-interacting protein	gi|632911330|gb|KDB11243.1|//transcriptional regulator [Ustilaginoidea virens]
lcl|JHTR01000025.1_cds_KDB14180.1_4970	909	834	191	2.14952	1.39e-98	Up	2.39e-98	GO:0016021//integral component of membrane	GO:0016491//oxidoreductase activity;GO:0071949//FAD binding	GO:0055114//oxidation-reduction process	NA	gi|632914538|gb|KDB14180.1|//FG-GAP repeat domain containing protein [Ustilaginoidea virens]
BGI_novel_G000012	2874	3682.22	852.35	2.1341	0	Up	0	NA	NA	NA	NA	gi|477514152|gb|ENH66581.1|//hypothetical protein FOC1_g10000938 [Fusarium oxysporum f. sp. cubense race 1]
lcl|JHTR01000011.1_cds_KDB16312.1_2768	1467	1002	232	2.13373	6.85e-117	Up	1.07e-116	NA	NA	NA	NA	gi|632916797|gb|KDB16312.1|//G-protein coupled receptor [Ustilaginoidea virens]
lcl|JHTR01000030.1_cds_KDB13683.1_5515	1406	357.85	83	2.13121	3.25e-43	Up	8.46e-43	NA	NA	GO:0008152//metabolic process	K00574//cyclopropane-fatty-acyl-phospholipid synthase [EC:2.1.1.79]	gi|632914006|gb|KDB13683.1|//cyclopropane-fatty-acyl-phospholipid synthase [Ustilaginoidea virens]
lcl|JHTR01000024.1_cds_KDB14287.1_4882	867	145599	33785	2.13059	0	Up	0	NA	NA	NA	NA	gi|632914652|gb|KDB14287.1|//methyltransferase type 11 [Ustilaginoidea virens]
lcl|JHTR01000019.1_cds_KDB14954.1_4100	2127	52788.5	12295.5	2.12514	0	Up	0	GO:0034274//Atg12-Atg5-Atg16 complex;GO:0005829//cytosol;GO:0005776//autophagosome;GO:0034045//pre-autophagosomal structure membrane	GO:0019776//Atg8 ligase activity	GO:0032258//CVT pathway;GO:0006501//C-terminal protein lipidation;GO:0044805//late nucleophagy;GO:0000422//mitophagy;GO:0034727//piecemeal microautophagy of nucleus;GO:0016236//macroautophagy	K08339//autophagy-related protein 5	gi|781083286|dbj|GAO17932.1|//hypothetical protein UVI_053460 [Ustilaginoidea virens];gi|632915362|gb|KDB14955.1|//cell surface protein [Ustilaginoidea virens]
lcl|JHTR01000010.1_cds_KDB16583.1_2618	1463	1020.03	237.8	2.12383	2.87e-118	Up	4.43e-118	NA	GO:0005524//ATP binding;GO:0004672//protein kinase activity	GO:0006468//protein phosphorylation	K06641//serine/threonine-protein kinase Chk2 [EC:2.7.11.1];K20183//Vam6/Vps39-like protein vacuolar protein sorting-associated protein 39;K02831//ser/thr/tyr protein kinase RAD53 [EC:2.7.11.-]	gi|632917079|gb|KDB16583.1|//protein kinase domain-containing protein [Ustilaginoidea virens];gi|908394039|gb|KND94644.1|//hypothetical protein TOPH_00756, partial [Tolypocladium ophioglossoides CBS 100239]
lcl|JHTR01000036.1_cds_KDB13098.1_6098	303	30	7	2.12258	1.45e-05	Up	7.48e-05	NA	NA	NA	NA	gi|632913381|gb|KDB13098.1|//hypothetical protein UV8b_6098 [Ustilaginoidea virens]
lcl|JHTR01000023.1_cds_KDB14443.1_4714	447	615	144	2.11756	5.34e-72	Up	1.09e-71	GO:0016020//membrane	NA	NA	NA	gi|632914814|gb|KDB14443.1|//extracellular protein [Ustilaginoidea virens]
lcl|JHTR01000066.1_cds_KDB11551.1_7593	1845	15787	3711	2.1119	0	Up	0	NA	NA	NA	NA	gi|632911680|gb|KDB11551.1|//integral membrane protein [Ustilaginoidea virens]
lcl|JHTR01000002.1_cds_KDB18491.1_733	3251	4417.92	1039	2.11121	0	Up	0	NA	GO:0003684//damaged DNA binding	GO:0006281//DNA repair	K03510//DNA polymerase iota [EC:2.7.7.7]	gi|632919096|gb|KDB18491.1|//DNA polymerase iota [Ustilaginoidea virens];gi|632919095|gb|KDB18490.1|//DUF726 domain-containing protein [Ustilaginoidea virens]
lcl|JHTR01000042.1_cds_KDB12591.1_6612	2457	5470	1287	2.11057	0	Up	0	GO:0016021//integral component of membrane;GO:0005737//cytoplasm	GO:0004806//triglyceride lipase activity;GO:0008495//protoheme IX farnesyltransferase activity	GO:0016042//lipid catabolic process;GO:0048034//heme O biosynthetic process	K14674//TAG lipase / steryl ester hydrolase / phospholipase A2 / LPA acyltransferase [EC:3.1.1.3 3.1.1.13 3.1.1.4 2.3.1.51]	gi|632912834|gb|KDB12591.1|//putative Patatin family phospholipase [Ustilaginoidea virens]
lcl|JHTR01000009.1_cds_KDB16664.1_2255	1023	3292	775	2.10974	0	Up	0	NA	NA	NA	NA	gi|632917176|gb|KDB16664.1|//integral membrane protein [Ustilaginoidea virens]
lcl|JHTR01000029.1_cds_KDB13724.1_5331	1677	1064.01	250.56	2.10932	3.22e-122	Up	4.87e-122	GO:0005634//nucleus;GO:0005739//mitochondrion	GO:0017150//tRNA dihydrouridine synthase activity;GO:0050660//flavin adenine dinucleotide binding	GO:0002943//tRNA dihydrouridine synthesis;GO:0055114//oxidation-reduction process	K05542//tRNA-dihydrouridine synthase 1 [EC:1.3.1.88]	gi|632914053|gb|KDB13724.1|//putative dihydrouridine synthase family protein [Ustilaginoidea virens]
lcl|JHTR01000002.1_cds_KDB18589.1_831	876	1677	395	2.109	3.32e-191	Up	3.81e-191	NA	NA	NA	NA	gi|632919194|gb|KDB18589.1|//hypothetical protein UV8b_831 [Ustilaginoidea virens]
lcl|JHTR01000014.1_cds_KDB15747.1_3387	1653	156	37	2.09899	8.65e-20	Up	3.04e-19	NA	GO:0016491//oxidoreductase activity	NA	NA	gi|632916200|gb|KDB15747.1|//FAD binding domain protein [Ustilaginoidea virens]
lcl|JHTR01000002.1_cds_KDB18455.1_697	528	18.95	4.52	2.09084	0.000329579	Up	0.00182306	NA	NA	NA	NA	gi|632919060|gb|KDB18455.1|//hypothetical protein UV8b_697 [Ustilaginoidea virens]
lcl|JHTR01000034.1_cds_KDB13201.1_5961	1965	6127	1463	2.08929	0	Up	0	NA	GO:0016829//lyase activity	NA	K01669//deoxyribodipyrimidine photo-lyase [EC:4.1.99.3]	gi|632913496|gb|KDB13201.1|//photolyase [Ustilaginoidea virens]
lcl|JHTR01000051.1_cds_KDB12109.1_7102	843	1067	255	2.08803	5.16e-121	Up	7.85e-121	GO:0016021//integral component of membrane	NA	NA	K10901//bloom syndrome protein [EC:3.6.4.12]	gi|632912304|gb|KDB12109.1|//DUF1275 domain protein [Ustilaginoidea virens]
lcl|JHTR01000061.1_cds_KDB11746.1_7455	924	655.73	157.13	2.08418	4e-75	Up	7.96e-75	GO:0044429//mitochondrial part	NA	GO:0007005//mitochondrion organization	K17662//cytochrome b pre-mRNA-processing protein 3	gi|632911895|gb|KDB11746.1|//ubiquinol-cytochrome c chaperone [Ustilaginoidea virens]
lcl|JHTR01000013.1_cds_KDB15926.1_3238	2649	7823	1882	2.0785	0	Up	0	NA	GO:0003824//catalytic activity	NA	K01115//phospholipase D1/2 [EC:3.1.4.4]	gi|632916390|gb|KDB15926.1|//putative phospholipase PldA [Ustilaginoidea virens]
lcl|JHTR01000078.1_cds_KDB11155.1_7966	1752	669	161	2.07799	2.59e-76	Up	5.1e-76	NA	NA	NA	NA	gi|632911233|gb|KDB11155.1|//acyl-CoA N-acyltransferase [Ustilaginoidea virens]
lcl|JHTR01000015.1_cds_KDB15501.1_3532	1302	2148	518	2.07501	2.85e-239	Up	2.81e-239	NA	NA	NA	K01719//uroporphyrinogen-III synthase [EC:4.2.1.75]	gi|632915942|gb|KDB15501.1|//hypothetical protein UV8b_3532 [Ustilaginoidea virens]
lcl|JHTR01000013.1_cds_KDB15923.1_3235	1242	3827	927	2.06861	0	Up	0	NA	GO:0016787//hydrolase activity	GO:0008152//metabolic process	K14731//epsilon-lactone hydrolase [EC:3.1.1.83];K01046//triacylglycerol lipase [EC:3.1.1.3];K17648//versiconal hemiacetal acetate esterase [EC:3.1.1.94]	gi|781085742|dbj|GAO15753.1|//hypothetical protein UVI_029730 [Ustilaginoidea virens]
lcl|JHTR01000045.1_cds_KDB12393.1_6756	795	33	8	2.06743	8.62e-06	Up	4.42e-05	NA	NA	NA	NA	gi|632912618|gb|KDB12393.1|//hypothetical protein UV8b_6756 [Ustilaginoidea virens]
lcl|JHTR01000019.1_cds_KDB14959.1_4105	987	3480	844	2.06681	0	Up	0	NA	NA	NA	NA	gi|632915366|gb|KDB14959.1|//isoflavone reductase family protein [Ustilaginoidea virens]
lcl|JHTR01000046.1_cds_KDB12322.1_6809	255	173	42	2.06535	2.65e-21	Up	9.08e-21	NA	GO:0016787//hydrolase activity	NA	K01489//cytidine deaminase [EC:3.5.4.5]	gi|632912543|gb|KDB12322.1|//cytidine deaminase [Ustilaginoidea virens]
lcl|JHTR01000009.1_cds_KDB16875.1_2466	888	2790	678	2.06395	5.78e-308	Up	4.77e-308	NA	NA	NA	NA	gi|632917387|gb|KDB16875.1|//hypothetical protein UV8b_2466 [Ustilaginoidea virens]
lcl|JHTR01000015.1_cds_KDB15554.1_3585	525	188	46	2.05407	8.26e-23	Up	2.77e-22	NA	NA	NA	NA	gi|632915995|gb|KDB15554.1|//hypothetical protein UV8b_3585 [Ustilaginoidea virens]
lcl|JHTR01000008.1_cds_KDB16952.1_2044	3615	21403	5238	2.05377	0	Up	0	NA	NA	NA	NA	gi|632917475|gb|KDB16952.1|//hypothetical protein UV8b_2044 [Ustilaginoidea virens]
lcl|JHTR01000100.1_cds_KDB10891.1_8263	387	384	94	2.05341	3.59e-44	Up	9.28e-44	GO:0016021//integral component of membrane;GO:0005737//cytoplasm	NA	NA	NA	gi|632910897|gb|KDB10891.1|//protein precursor [Ustilaginoidea virens]
lcl|JHTR01000005.1_cds_KDB17632.1_1516	687	6965	1708	2.05086	0	Up	0	NA	NA	NA	NA	gi|632918193|gb|KDB17632.1|//hypothetical protein UV8b_1516 [Ustilaginoidea virens]
lcl|JHTR01000004.1_cds_KDB17798.1_1165	1662	505	124	2.04898	3.42e-57	Up	7.82e-57	GO:0005634//nucleus;GO:0005829//cytosol	GO:0003847//1-alkyl-2-acetylglycerophosphocholine esterase activity	GO:0009395//phospholipid catabolic process;GO:0034599//cellular response to oxidative stress	K01062//platelet-activating factor acetylhydrolase [EC:3.1.1.47]	gi|632918369|gb|KDB17798.1|//phospholipase A2 [Ustilaginoidea virens]
lcl|JHTR01000408.1_cds_KDB10730.1_8424	981	21174	5208	2.04653	0	Up	0	NA	NA	NA	NA	gi|632910003|gb|KDB10730.1|//swim zinc finger domain protein [Ustilaginoidea virens]
lcl|JHTR01000001.1_cds_KDB18818.1_209	4149	15470	3812	2.04389	0	Up	0	GO:0016021//integral component of membrane	GO:0005215//transporter activity	GO:0055085//transmembrane transport;GO:0006821//chloride transport;GO:1903400//L-arginine transmembrane transport;GO:0006811//ion transport	K14429//solute carrier family 12 (potassium/chloride transporters), member 9	gi|632919429|gb|KDB18818.1|//cation chloride cotransporter [Ustilaginoidea virens]
lcl|JHTR01000019.1_cds_KDB15083.1_4229	1560	917	226	2.04364	1.44e-101	Up	2.44e-101	GO:0016021//integral component of membrane	GO:0022857//transmembrane transporter activity	GO:0008643//carbohydrate transport;GO:0055085//transmembrane transport	K08178//MFS transporter, SHS family, lactate transporter;K08176//MFS transporter, PHS family, inorganic phosphate transporter;K08150//MFS transporter, SP family, solute carrier family 2 (myo-inositol transporter), member 13	gi|632915490|gb|KDB15083.1|//sugar transporter [Ustilaginoidea virens]
lcl|JHTR01000054.1_cds_KDB11962.1_7191	1472	6680	1651	2.03955	0	Up	0	GO:0005829//cytosol	GO:0003723//RNA binding	GO:0042254//ribosome biogenesis	K15158//mediator of RNA polymerase II transcription subunit 15, fungi type;K07575//PUA domain protein	gi|632912142|gb|KDB11962.1|//putative PUA RNA binding domain protein [Ustilaginoidea virens]
lcl|JHTR01000014.1_cds_KDB15823.1_3463	3334	4171	1034	2.0352	0	Up	0	NA	NA	NA	NA	gi|632916276|gb|KDB15823.1|//hypothetical protein UV8b_3463 [Ustilaginoidea virens]
lcl|JHTR01000002.1_cds_KDB18357.1_599	612	1093	271	2.03497	6e-120	Up	9.15e-120	GO:0005759//mitochondrial matrix	GO:0034986//iron chaperone activity;GO:0004322//ferroxidase activity;GO:0008199//ferric iron binding;GO:0008198//ferrous iron binding	GO:0006879//cellular iron ion homeostasis;GO:0006979//response to oxidative stress;GO:0006749//glutathione metabolic process;GO:0016226//iron-sulfur cluster assembly;GO:0006121//mitochondrial electron transport, succinate to ubiquinone;GO:0010040//response to iron(II) ion	K19054//frataxin [EC:1.16.3.1]	gi|632918962|gb|KDB18357.1|//mitochondrial iron uptake protein [Ustilaginoidea virens]
lcl|JHTR01000011.1_cds_KDB16446.1_2902	2172	8572.07	2128.2	2.03305	0	Up	0	GO:0043224//nuclear SCF ubiquitin ligase complex	GO:0043130//ubiquitin binding;GO:0042802//identical protein binding;GO:0016874//ligase activity	GO:0046686//response to cadmium ion;GO:0030174//regulation of DNA-dependent DNA replication initiation;GO:0000083//regulation of transcription involved in G1/S transition of mitotic cell cycle;GO:0046685//response to arsenic-containing substance;GO:0031146//SCF-dependent proteasomal ubiquitin-dependent protein catabolic process;GO:0000209//protein polyubiquitination	K10259//F-box and WD-40 domain protein MET30	gi|632916931|gb|KDB16446.1|//sulfur controller-2 [Ustilaginoidea virens]
lcl|JHTR01000002.1_cds_KDB18565.1_807	1758	6953	1727	2.03241	0	Up	0	NA	NA	NA	K17362//acyl-coenzyme A thioesterase 13 [EC:3.1.2.-]	gi|632919170|gb|KDB18565.1|//hypothetical protein UV8b_807 [Ustilaginoidea virens];gi|770397974|gb|KJK83942.1|//hypothetical protein H634G_00305 [Metarhizium anisopliae BRIP 53293]
BGI_novel_G000054	617	1984.27	493.63	2.03015	3.86e-215	Up	4.09e-215	NA	NA	NA	NA	gi|325089337|gb|EGC42647.1|//transcript antisense to ribosomal RNA protein, partial [Histoplasma capsulatum H88]
lcl|JHTR01000028.1_cds_KDB13913.1_5247	699	205	51	2.0301	2.49e-24	Up	8.17e-24	NA	GO:0016301//kinase activity	NA	K11230//mitogen-activated protein kinase kinase kinase [EC:2.7.11.25]	gi|632914251|gb|KDB13913.1|//serine threonine-protein kinase [Ustilaginoidea virens]
lcl|JHTR01000028.1_cds_KDB13942.1_5276	1657	14479	3612	2.02613	0	Up	0	GO:0005840//ribosome;GO:0005739//mitochondrion	NA	NA	K08288//protein kinase C substrate 80K-H	gi|632914280|gb|KDB13942.1|//hypothetical protein UV8b_5276 [Ustilaginoidea virens]
lcl|JHTR01000003.1_cds_KDB18159.1_1007	10367	1328.45	331.65	2.02505	2.31e-144	Up	3.13e-144	NA	NA	NA	K01417//extracellular elastinolytic metalloproteinase [EC:3.4.24.-];K19720//collagen, type III, alpha;K01183//chitinase [EC:3.2.1.14]	gi|632918747|gb|KDB18159.1|//cell agglutination protein mam3 [Ustilaginoidea virens]
lcl|JHTR01000001.1_cds_KDB19130.1_521	5417	886	221.23	2.0248	4.5e-97	Up	7.81e-97	NA	NA	NA	NA	gi|632919741|gb|KDB19130.1|//hypothetical protein UV8b_521 [Ustilaginoidea virens];gi|781084844|dbj|GAO16540.1|//hypothetical protein UVI_038290 [Ustilaginoidea virens]
lcl|JHTR01000371.1_cds_KDB10732.1_8422	525	3392	847	2.02474	0	Up	0	GO:0016020//membrane;GO:0044464//cell part	NA	GO:0016043//cellular component organization	NA	gi|632910088|gb|KDB10732.1|//hypothetical protein UV8b_8422 [Ustilaginoidea virens]
lcl|JHTR01000058.1_cds_KDB11834.1_7347	282	36	9	2.02304	5.11e-06	Up	2.59e-05	GO:0016021//integral component of membrane	NA	NA	NA	gi|781082831|dbj|GAO18314.1|//hypothetical protein UVI_057600 [Ustilaginoidea virens]
lcl|JHTR01000019.1_cds_KDB15041.1_4187	330	16	4	2.02304	0.000888854	Up	0.0050383	NA	NA	NA	NA	gi|632915448|gb|KDB15041.1|//hypothetical protein UV8b_4187 [Ustilaginoidea virens]
lcl|JHTR01000002.1_cds_KDB18609.1_851	501	20	5	2.02304	0.000310516	Up	0.00171497	NA	NA	NA	NA	gi|632919214|gb|KDB18609.1|//hypothetical protein UV8b_851 [Ustilaginoidea virens]
lcl|JHTR01000024.1_cds_KDB14228.1_4823	3078	784	196	2.02304	4.44e-86	Up	8.22e-86	GO:0005634//nucleus;GO:0000131//incipient cellular bud site;GO:0005934//cellular bud tip;GO:0043332//mating projection tip;GO:0005737//cytoplasm;GO:0005935//cellular bud neck	GO:0005089//Rho guanyl-nucleotide exchange factor activity	GO:0072697//protein localization to cell cortex;GO:0007096//regulation of exit from mitosis;GO:0000282//cellular bud site selection;GO:0035023//regulation of Rho protein signal transduction;GO:0043547//positive regulation of GTPase activity;GO:0031106//septin ring organization	K11236//cell division control protein 24	gi|632914593|gb|KDB14228.1|//CDC24 calponin [Ustilaginoidea virens]
lcl|JHTR01000023.1_cds_KDB14448.1_4719	921	816.96	204.88	2.01853	2.41e-89	Up	4.37e-89	NA	NA	NA	NA	gi|632914819|gb|KDB14448.1|//hypothetical protein UV8b_4719 [Ustilaginoidea virens]
lcl|JHTR01000008.1_cds_KDB17142.1_2234	1293	2470	621	2.01489	1.25e-264	Up	1.14e-264	GO:0052718//tRNA-specific adenosine-34 deaminase complex;GO:0005829//cytosol	GO:0008270//zinc ion binding;GO:0052717//tRNA-specific adenosine-34 deaminase activity	GO:0006382//adenosine to inosine editing;GO:0006400//tRNA modification	K15442//tRNA-specific adenosine deaminase 3	gi|632917665|gb|KDB17142.1|//putative tRNA-specific adenosine-34 deaminase subunit Tad3 [Ustilaginoidea virens]
lcl|JHTR01000032.1_cds_KDB13345.1_5724	1728	163	41	2.01422	1.25e-19	Up	4.41e-19	NA	NA	NA	NA	gi|632913657|gb|KDB13345.1|//hypothetical protein UV8b_5724 [Ustilaginoidea virens]
lcl|JHTR01000003.1_cds_KDB18164.1_1012	879	858	216	2.01299	2.19e-93	Up	3.88e-93	NA	NA	NA	NA	gi|632918752|gb|KDB18164.1|//ketosteroid isomerase-like protein [Ustilaginoidea virens]
lcl|JHTR01000102.1_cds_KDB10886.1_8290	3408	2961	746	2.01188	0	Up	0	NA	NA	NA	NA	gi|632910886|gb|KDB10886.1|//sugar isomerase, KpsF/GutQ [Ustilaginoidea virens]
lcl|JHTR01000054.1_cds_KDB11941.1_7170	927	369	93	2.01136	1.79e-41	Up	4.75e-41	GO:0005737//cytoplasm	GO:0005506//iron ion binding;GO:0050113//inositol oxygenase activity	GO:0019310//inositol catabolic process;GO:0055114//oxidation-reduction process	K00469//inositol oxygenase [EC:1.13.99.1]	gi|632912121|gb|KDB11941.1|//myo-inositol oxygenase [Ustilaginoidea virens]
lcl|JHTR01000001.1_cds_KDB18886.1_277	2214	92177.7	23252.5	2.01007	0	Up	0	GO:0016021//integral component of membrane	NA	NA	K19849//signaling mucin MSB2;K01183//chitinase [EC:3.2.1.14]	gi|632919497|gb|KDB18886.1|//ATP synthase f0 [Ustilaginoidea virens];gi|734664504|gb|KHO01550.1|//hypothetical protein MAM_00551 [Metarhizium album ARSEF 1941];gi|972145174|gb|KUI71423.1|//hypothetical protein VM1G_07235 [Valsa mali];gi|767253455|gb|AJT32330.1|//Aga1p [Saccharomyces cerevisiae YJM1479]
lcl|JHTR01000020.1_cds_KDB14749.1_4272	1530	99	25	2.00854	9.32e-13	Up	3.82e-12	NA	NA	NA	NA	gi|632915142|gb|KDB14749.1|//bZIP transcription factor [Ustilaginoidea virens]
BGI_novel_G000010	2633	415.22	104.92	2.00763	2.85e-46	Up	7.26e-46	NA	NA	NA	NA	gi|632917170|gb|KDB16658.1|//hypothetical protein UV8b_2249 [Ustilaginoidea virens]
lcl|JHTR01000038.1_cds_KDB12899.1_6260	2401	5359	1356	2.00565	0	Up	0	GO:0016020//membrane;GO:0016021//integral component of membrane	NA	NA	K00108//choline dehydrogenase [EC:1.1.99.1];K06123//1-acylglycerone phosphate reductase [EC:1.1.1.101];K14213//Xaa-Pro dipeptidase [EC:3.4.13.9];K06110//exocyst complex component 3	gi|632913168|gb|KDB12899.1|//integral membrane protein [Ustilaginoidea virens]
lcl|JHTR01000003.1_cds_KDB18184.1_1032	3935	2642	670	2.00244	1.25e-280	Up	1.09e-280	NA	GO:0016491//oxidoreductase activity	NA	K14338//cytochrome P450 / NADPH-cytochrome P450 reductase [EC:1.14.14.1 1.6.2.4]	gi|632918772|gb|KDB18184.1|//hypothetical protein UV8b_1032 [Ustilaginoidea virens]
lcl|JHTR01000011.1_cds_KDB16394.1_2850	1116	4256	1080	2.00151	0	Up	0	GO:0005739//mitochondrion	GO:0004521//endoribonuclease activity;GO:0046872//metal ion binding;GO:0000014//single-stranded DNA endodeoxyribonuclease activity;GO:0003676//nucleic acid binding	GO:0006401//RNA catabolic process;GO:0006995//cellular response to nitrogen starvation;GO:0090502//RNA phosphodiester bond hydrolysis, endonucleolytic;GO:0000737//DNA catabolic process, endonucleolytic	K01173//endonuclease G, mitochondrial	gi|632916879|gb|KDB16394.1|//mitochondrial nuclease [Ustilaginoidea virens]
lcl|JHTR01000011.1_cds_KDB16242.1_2698	4357	12128	3078	2.00132	0	Up	0	NA	NA	NA	NA	gi|632916727|gb|KDB16242.1|//hypothetical protein UV8b_2698 [Ustilaginoidea virens]
lcl|JHTR01000003.1_cds_KDB18091.1_939	252	256	65	2.00067	2.69e-29	Up	8.25e-29	NA	NA	NA	NA	gi|632918679|gb|KDB18091.1|//hypothetical protein UV8b_939 [Ustilaginoidea virens]
lcl|JHTR01000004.1_cds_KDB17952.1_1319	1883	1865	474	1.99926	2.11e-198	Up	2.36e-198	NA	NA	NA	NA	gi|632918523|gb|KDB17952.1|//hypothetical protein UV8b_1319 [Ustilaginoidea virens]
lcl|JHTR01000022.1_cds_KDB14570.1_4620	1713	10817	2753	1.99726	0	Up	0	GO:0016020//membrane	NA	NA	K08157//MFS transporter, DHA1 family, multidrug resistance protein	gi|632914946|gb|KDB14570.1|//putative MFS multidrug transporter [Ustilaginoidea virens]
lcl|JHTR01000001.1_cds_KDB18855.1_246	1551	165	42	1.99705	1.2e-19	Up	4.23e-19	GO:0005634//nucleus	GO:0000981//RNA polymerase II transcription factor activity, sequence-specific DNA binding;GO:0008270//zinc ion binding	GO:0006357//regulation of transcription from RNA polymerase II promoter	NA	gi|781084486|dbj|GAO16867.1|//hypothetical protein UVI_041890 [Ustilaginoidea virens]
lcl|JHTR01000022.1_cds_KDB14569.1_4619	334	51	13	1.99503	1.47e-07	Up	6.98e-07	NA	NA	NA	NA	gi|632914945|gb|KDB14569.1|//hypothetical protein UV8b_4619 [Ustilaginoidea virens]
lcl|JHTR01000056.1_cds_KDB11925.1_7250	414	3263	832	1.99458	0	Up	0	NA	NA	NA	NA	gi|632912095|gb|KDB11925.1|//hypothetical protein UV8b_7250 [Ustilaginoidea virens]
lcl|JHTR01000081.1_cds_KDB11090.1_8078	8080	31261.8	7978.82	1.99319	0	Up	0	NA	GO:0005524//ATP binding;GO:0004386//helicase activity;GO:0003676//nucleic acid binding	NA	K14811//ATP-dependent RNA helicase DBP3 [EC:3.6.4.13];K06316//oligosaccharide translocation protein RFT1	gi|632911156|gb|KDB11090.1|//oligosaccharide translocation protein RFT1 [Ustilaginoidea virens];gi|632911157|gb|KDB11091.1|//ATP-dependent RNA helicase dbp3 [Ustilaginoidea virens]
lcl|JHTR01000005.1_cds_KDB17505.1_1389	2967	1299	333	1.98685	8.23e-138	Up	1.15e-137	GO:1990707//nuclear subtelomeric heterochromatin;GO:0000781//chromosome, telomeric region;GO:0030958//RITS complex;GO:0005829//cytosol;GO:0031934//mating-type region heterochromatin;GO:0033167//ARC complex;GO:0031618//nuclear pericentric heterochromatin	GO:0003743//translation initiation factor activity;GO:0016891//endoribonuclease activity, producing 5'-phosphomonoesters;GO:0003727//single-stranded RNA binding	GO:0030466//chromatin silencing at silent mating-type cassette;GO:0070919//production of siRNA involved in chromatin silencing by small RNA;GO:0006348//chromatin silencing at telomere;GO:0030702//chromatin silencing at centromere;GO:0033168//conversion of ds siRNA to ss siRNA involved in RNA interference;GO:0006413//translational initiation;GO:0000122//negative regulation of transcription from RN…	K11593//eukaryotic translation initiation factor 2C	gi|632918066|gb|KDB17505.1|//eukaryotic translation initiation factor 2c [Ustilaginoidea virens]
lcl|JHTR01000013.1_cds_KDB15933.1_3245	3120	2763	709	1.98542	3.86e-290	Up	3.29e-290	NA	GO:0005488//binding	NA	K10643//CCR4-NOT transcription complex subunit 4 [EC:2.3.2.27];K09240//transcriptional regulatory protein CAT8;K20028//palmitoyltransferase ZDHHC2/15/20 [EC:2.3.1.225];K06665//glucose repression mediator protein	gi|632916397|gb|KDB15933.1|//transcriptional activator xlnR [Ustilaginoidea virens]
lcl|JHTR01000013.1_cds_KDB15997.1_3309	1662	1945.38	500.18	1.98257	1.28e-204	Up	1.41e-204	NA	GO:0046872//metal ion binding	NA	NA	gi|632916461|gb|KDB15997.1|//EF hand domain protein [Ustilaginoidea virens]
lcl|JHTR01000013.1_cds_KDB15924.1_3236	621	2520	648	1.9824	2.6e-264	Up	2.37e-264	GO:0005737//cytoplasm	GO:0017089//glycolipid transporter activity;GO:0051861//glycolipid binding	GO:0046836//glycolipid transport	NA	gi|632916388|gb|KDB15924.1|//putative pig glycolipid transfer protein [Ustilaginoidea virens]
lcl|JHTR01000005.1_cds_KDB17543.1_1427	2855	7283.92	1884.06	1.97391	0	Up	0	GO:0005634//nucleus;GO:0005737//cytoplasm	GO:0043565//sequence-specific DNA binding;GO:0008270//zinc ion binding;GO:0001078//transcriptional repressor activity, RNA polymerase II core promoter proximal region sequence-specific binding	GO:0061415//negative regulation of transcription from RNA polymerase II promoter by a nonfermentable carbon source;GO:0035948//positive regulation of gluconeogenesis by positive regulation of transcription from RNA polymerase II promoter;GO:0061414//positive regulation of transcription from RNA polymerase II promoter by a nonfermentable carbon source	NA	gi|632918104|gb|KDB17543.1|//putative C6 finger domain protein [Ustilaginoidea virens]
lcl|JHTR01000009.1_cds_KDB16830.1_2421	3786	5264.36	1363.27	1.97223	0	Up	0	GO:0005634//nucleus	GO:0003677//DNA binding;GO:0000981//RNA polymerase II transcription factor activity, sequence-specific DNA binding;GO:0008270//zinc ion binding	GO:0006357//regulation of transcription from RNA polymerase II promoter	K10798//poly [ADP-ribose] polymerase [EC:2.4.2.30];K13124//mitogen-activated protein kinase organizer 1	gi|632917342|gb|KDB16830.1|//N-terminal binuclear Zn cluster-containing/DNA binding domain-containing protein [Ustilaginoidea virens];gi|781082512|dbj|GAO18576.1|//hypothetical protein UVI_060460 [Ustilaginoidea virens]
lcl|JHTR01000023.1_cds_KDB14402.1_4673	522	27	7	1.97057	6.43e-05	Up	0.000342053	NA	NA	NA	NA	gi|632914773|gb|KDB14402.1|//hypothetical protein UV8b_4673 [Ustilaginoidea virens]
lcl|JHTR01000024.1_cds_KDB14267.1_4862	1663	7850.68	2038.54	1.96832	0	Up	0	NA	GO:0004553//hydrolase activity, hydrolyzing O-glycosyl compounds	GO:0005975//carbohydrate metabolic process	K11245//mating pheromone-induced death protein 2;K19720//collagen, type III, alpha;K00767//nicotinate-nucleotide pyrophosphorylase (carboxylating) [EC:2.4.2.19]	gi|632914632|gb|KDB14267.1|//secreted glucosidase [Ustilaginoidea virens]
lcl|JHTR01000051.1_cds_KDB12095.1_7088	3036	127	33	1.96733	2.24e-15	Up	8.6e-15	NA	NA	NA	NA	gi|632912290|gb|KDB12095.1|//NACHT domain protein [Ustilaginoidea virens]
lcl|JHTR01000002.1_cds_KDB18314.1_556	1707	342	89	1.96516	1.61e-37	Up	4.44e-37	GO:0016021//integral component of membrane	NA	GO:0055085//transmembrane transport	K01952//phosphoribosylformylglycinamidine synthase [EC:6.3.5.3];K08197//MFS transporter, SIT family, siderophore-iron:H+ symporter;K13095//splicing factor 1;K10866//DNA repair protein RAD50 [EC:3.6.-.-];K14708//solute carrier family 26 (sodium-independent sulfate anion transporter), member 11	gi|632918919|gb|KDB18314.1|//MFS multidrug transporter [Ustilaginoidea virens]
lcl|JHTR01000067.1_cds_KDB11504.1_7649	2541	2693	704	1.95861	7.07e-278	Up	6.24e-278	NA	NA	NA	NA	gi|632911629|gb|KDB11504.1|//hypothetical protein UV8b_7649 [Ustilaginoidea virens];gi|781081656|dbj|GAO19304.1|//hypothetical protein UVI_068880 [Ustilaginoidea virens]
lcl|JHTR01000011.1_cds_KDB16381.1_2837	678	1478.14	388.74	1.94995	1.01e-152	Up	1.32e-152	NA	NA	NA	NA	gi|632916866|gb|KDB16381.1|//repetitive proline-rich cell wall protein [Ustilaginoidea virens]
lcl|JHTR01000024.1_cds_KDB14205.1_4800	2423	10351	2726	1.94795	0	Up	0	NA	NA	NA	K12613//mRNA-decapping enzyme subunit 2 [EC:3.6.1.62]	gi|632914570|gb|KDB14205.1|//hypothetical protein UV8b_4800 [Ustilaginoidea virens]
lcl|JHTR01000021.1_cds_KDB14578.1_4434	1086	1228.03	324.09	1.94492	7.28e-127	Up	1.07e-126	NA	NA	NA	NA	gi|632914962|gb|KDB14578.1|//hypothetical protein UV8b_4434 [Ustilaginoidea virens]
lcl|JHTR01000026.1_cds_KDB14143.1_5132	1646	465	123	1.94161	2.05e-49	Up	5.01e-49	NA	NA	NA	NA	gi|632914496|gb|KDB14143.1|//hypothetical protein UV8b_5132 [Ustilaginoidea virens]
lcl|JHTR01000036.1_cds_KDB13057.1_6057	3175	10091.6	2670.79	1.94085	0	Up	0	GO:0005622//intracellular	GO:0005525//GTP binding	GO:0007264//small GTPase mediated signal transduction	K07955//ADP-ribosylation factor-like protein 8	gi|734663556|gb|KHO00603.1|//ADP-ribosylation factor family protein [Metarhizium album ARSEF 1941];gi|632913340|gb|KDB13057.1|//hypothetical protein UV8b_6057 [Ustilaginoidea virens]
lcl|JHTR01000031.1_cds_KDB13488.1_5586	945	1122	297	1.94058	8.75e-116	Up	1.37e-115	NA	NA	NA	NA	gi|632913804|gb|KDB13488.1|//haloacid dehalogenase-like hydrolase [Ustilaginoidea virens]
lcl|JHTR01000035.1_cds_KDB13139.1_6010	7926	2016	534	1.93962	5.51e-206	Up	6.01e-206	NA	GO:0016740//transferase activity	NA	K15321//naphtho-gamma-pyrone polyketide synthase	gi|632913426|gb|KDB13139.1|//polyketide synthase [Ustilaginoidea virens]
lcl|JHTR01000003.1_cds_KDB18067.1_915	1304	35119	9317	1.93735	0	Up	0	NA	NA	NA	K06126//ubiquinone biosynthesis monooxygenase Coq6 [EC:1.14.13.-]	gi|632918655|gb|KDB18067.1|//putative sphingolipid long chain base sensory protein [Ustilaginoidea virens]
lcl|JHTR01000051.1_cds_KDB12085.1_7078	483	60	16	1.92993	3.01e-08	Up	1.4e-07	NA	NA	NA	NA	gi|632912280|gb|KDB12085.1|//hypothetical protein UV8b_7078 [Ustilaginoidea virens]
lcl|JHTR01000041.1_cds_KDB12630.1_6476	3344	11798	3152	1.92724	0	Up	0	NA	GO:0003876//AMP deaminase activity	GO:0032264//IMP salvage	K01490//AMP deaminase [EC:3.5.4.6]	gi|632912879|gb|KDB12630.1|//AMP deaminase [Ustilaginoidea virens]
lcl|JHTR01000002.1_cds_KDB18370.1_612	783	101	27	1.92636	2.15e-12	Up	8.91e-12	NA	NA	NA	NA	gi|632918975|gb|KDB18370.1|//hypothetical protein UV8b_612 [Ustilaginoidea virens]
lcl|JHTR01000007.1_cds_KDB17409.1_2006	2220	6879	1840	1.92553	0	Up	0	NA	GO:0005524//ATP binding;GO:0004672//protein kinase activity	GO:0006468//protein phosphorylation	K08286//protein-serine/threonine kinase [EC:2.7.11.-]	gi|632917946|gb|KDB17409.1|//kinase domain containing protein [Ustilaginoidea virens]
lcl|JHTR01000003.1_cds_KDB18036.1_884	465	56	15	1.9235	8.21e-08	Up	3.86e-07	NA	NA	NA	NA	gi|632918624|gb|KDB18036.1|//hypothetical protein UV8b_884 [Ustilaginoidea virens]
lcl|JHTR01000001.1_cds_KDB18784.1_175	1179	1160.34	311.07	1.92228	3.45e-118	Up	5.32e-118	GO:0016021//integral component of membrane	GO:0008496//mannan endo-1,6-alpha-mannosidase activity	GO:0016052//carbohydrate catabolic process	K08257//mannan endo-1,6-alpha-mannosidase [EC:3.2.1.101]	gi|632919395|gb|KDB18784.1|//putative cell wall glycosyl hydrolase Dfg5 [Ustilaginoidea virens]
lcl|JHTR01000079.1_cds_KDB11145.1_8007	4026	26482	7105	1.92115	0	Up	0	NA	NA	NA	K15503//serine/threonine-protein phosphatase 6 regulatory ankyrin repeat subunit B	gi|632911219|gb|KDB11145.1|//ankyrin repeat protein [Ustilaginoidea virens]
lcl|JHTR01000030.1_cds_KDB13706.1_5538	447	145	39	1.91755	9.76e-17	Up	3.63e-16	NA	NA	NA	NA	gi|632914029|gb|KDB13706.1|//hypothetical protein UV8b_5538 [Ustilaginoidea virens]
lcl|JHTR01000008.1_cds_KDB16951.1_2043	8739	15713.9	4228.37	1.91691	0	Up	0	GO:0035859//Seh1-associated complex;GO:0005622//intracellular	NA	GO:0050794//regulation of cellular process;GO:0035556//intracellular signal transduction	K20404//DEP domain-containing protein 5	gi|632917474|gb|KDB16951.1|//Vacuolar membrane-associated protein iml-1 [Ustilaginoidea virens]
lcl|JHTR01000080.1_cds_KDB11133.1_8043	1179	1157	312	1.91381	3.54e-117	Up	5.5e-117	NA	NA	NA	K08870//twinfilin	gi|781082128|dbj|GAO18902.1|//hypothetical protein UVI_064430 [Ustilaginoidea virens]
lcl|JHTR01000052.1_cds_KDB12040.1_7126	1488	215	58	1.91325	1.14e-23	Up	3.78e-23	NA	GO:0004553//hydrolase activity, hydrolyzing O-glycosyl compounds	GO:0005975//carbohydrate metabolic process	K05991//endoglycosylceramidase [EC:3.2.1.123]	gi|632912229|gb|KDB12040.1|//putative cellulase [Ustilaginoidea virens]
lcl|JHTR01000037.1_cds_KDB13015.1_6217	1740	2518	682	1.90748	4.49e-251	Up	4.29e-251	GO:0016020//membrane	GO:0046872//metal ion binding;GO:0016491//oxidoreductase activity	NA	K05917//sterol 14-demethylase [EC:1.14.13.70];K15628//ATP-binding cassette, subfamily D (ALD), peroxisomal long-chain fatty acid import protein;K07430//25/26-hydroxycholesterol 7alpha-hydroxylase [EC:1.14.14.29]	gi|632913290|gb|KDB13015.1|//cytochrome P450 [Ustilaginoidea virens]
lcl|JHTR01000031.1_cds_KDB13513.1_5611	1188	382.43	103.82	1.90415	4.6e-40	Up	1.23e-39	NA	NA	NA	NA	gi|632913829|gb|KDB13513.1|//hypothetical protein UV8b_5611 [Ustilaginoidea virens]
lcl|JHTR01000024.1_cds_KDB14285.1_4880	1341	970	264	1.90049	9.85e-98	Up	1.7e-97	NA	GO:0008233//peptidase activity	NA	K06004//aspergillopepsin I [EC:3.4.23.18]	gi|632914650|gb|KDB14285.1|//penicillopepsin [Ustilaginoidea virens]
lcl|JHTR01000009.1_cds_KDB16751.1_2342	1643	1572.86	428.14	1.90028	5.99e-157	Up	7.73e-157	NA	NA	NA	K03349//anaphase-promoting complex subunit 2	gi|632917263|gb|KDB16751.1|//hypothetical protein UV8b_2342 [Ustilaginoidea virens]
lcl|JHTR01000003.1_cds_KDB18143.1_991	4146	5448	1483	1.90025	0	Up	0	NA	GO:0016301//kinase activity	GO:0016310//phosphorylation;GO:0007165//signal transduction	K19692//osomolarity two-component system, sensor histidine kinase TcsA [EC:2.7.13.3]	gi|632918731|gb|KDB18143.1|//putative histidine kinase HHK6p [Ustilaginoidea virens]
lcl|JHTR01000016.1_cds_KDB15409.1_3835	708	4381	1196	1.89608	0	Up	0	NA	NA	NA	NA	gi|632915838|gb|KDB15409.1|//hypothetical protein UV8b_3835 [Ustilaginoidea virens]
lcl|JHTR01000002.1_cds_KDB18377.1_619	1941	1384	378	1.89543	6.29e-138	Up	8.81e-138	NA	NA	NA	NA	gi|632918982|gb|KDB18377.1|//hypothetical protein UV8b_619 [Ustilaginoidea virens]
lcl|JHTR01000048.1_cds_KDB12212.1_6916	1470	2305	630	1.89438	6.01e-228	Up	6.15e-228	NA	GO:0020037//heme binding;GO:0051213//dioxygenase activity	GO:0055114//oxidation-reduction process	K00463//indoleamine 2,3-dioxygenase [EC:1.13.11.52]	gi|632912421|gb|KDB12212.1|//Indoleamine 2,3-dioxygenase subfamily [Ustilaginoidea virens]
lcl|JHTR01000005.1_cds_KDB17524.1_1408	816	906	248	1.89221	6.38e-91	Up	1.14e-90	NA	GO:0004540//ribonuclease activity	GO:0090501//RNA phosphodiester bond hydrolysis	NA	gi|781082737|dbj|GAO18372.1|//hypothetical protein UVI_058240 [Ustilaginoidea virens];gi|632918085|gb|KDB17524.1|//guanyl-specific ribonuclease f1 [Ustilaginoidea virens]
lcl|JHTR01000045.1_cds_KDB12423.1_6786	4385	2081.58	571	1.88916	2.49e-205	Up	2.72e-205	NA	GO:0004252//serine-type endopeptidase activity;GO:0008236//serine-type peptidase activity	GO:0006508//proteolysis	K01279//tripeptidyl-peptidase I [EC:3.4.14.9]	gi|632912648|gb|KDB12423.1|//tripeptidyl peptidase SED3 [Ustilaginoidea virens]
lcl|JHTR01000002.1_cds_KDB18379.1_621	6096	15744	4320	1.88874	0	Up	0	NA	GO:0016301//kinase activity	GO:0016310//phosphorylation;GO:0007165//signal transduction	K19691//osomolarity two-component system, sensor histidine kinase NIK1 [EC:2.7.13.3]	gi|632918984|gb|KDB18379.1|//putative histidine kinase HHK2p [Ustilaginoidea virens]
lcl|JHTR01000012.1_cds_KDB16069.1_2999	1413	807	222	1.88505	7.58e-81	Up	1.45e-80	NA	NA	NA	NA	gi|632916543|gb|KDB16069.1|//hypothetical protein UV8b_2999 [Ustilaginoidea virens]
lcl|JHTR01000041.1_cds_KDB12676.1_6522	812	777	215	1.87662	1.79e-77	Up	3.49e-77	GO:0016020//membrane;GO:0016021//integral component of membrane	NA	GO:0006810//transport;GO:0055085//transmembrane transport;GO:0006811//ion transport	NA	gi|632912925|gb|KDB12676.1|//hydrogen voltage-gated channel 1 [Ustilaginoidea virens];gi|781086239|dbj|GAO15329.1|//hypothetical protein UVI_024930 [Ustilaginoidea virens]
lcl|JHTR01000019.1_cds_KDB15009.1_4155	630	108	30	1.87104	1.11e-12	Up	4.55e-12	NA	NA	NA	NA	gi|632915416|gb|KDB15009.1|//hypothetical protein UV8b_4155 [Ustilaginoidea virens]
lcl|JHTR01000001.1_cds_KDB18711.1_102	1674	18	5	1.87104	0.000836635	Up	0.00473362	NA	GO:0003824//catalytic activity	NA	NA	gi|632919322|gb|KDB18711.1|//protein-tyrosine phosphatase [Ustilaginoidea virens]
lcl|JHTR01000045.1_cds_KDB12377.1_6740	819	938	261	1.86858	1.65e-92	Up	2.94e-92	NA	NA	NA	K03845//alpha-1,3-mannosyltransferase [EC:2.4.1.258]	gi|632912602|gb|KDB12377.1|//oxidoreductase domain containing protein [Ustilaginoidea virens]
lcl|JHTR01000010.1_cds_KDB16578.1_2613	819	1908.99	534.66	1.85916	1.59e-184	Up	1.86e-184	NA	NA	NA	K01749//hydroxymethylbilane synthase [EC:2.5.1.61]	gi|632917074|gb|KDB16578.1|//porphobilinogen deaminase [Ustilaginoidea virens]
lcl|JHTR01000020.1_cds_KDB14822.1_4345	705	1102	309	1.85749	2.05e-107	Up	3.37e-107	NA	NA	NA	K10436//microtubule-associated protein, RP/EB family	gi|632915215|gb|KDB14822.1|//hypothetical protein UV8b_4345 [Ustilaginoidea virens]
lcl|JHTR01000023.1_cds_KDB14493.1_4764	9767	2921.99	820.8	1.85489	2.71e-280	Up	2.36e-280	NA	NA	NA	K20705//dynamin-binding protein;K14855//ribosome assembly protein 4	gi|632914864|gb|KDB14493.1|//rho guanyl nucleotide exchange factor [Ustilaginoidea virens];gi|781085993|dbj|GAO15542.1|//hypothetical protein UVI_027390 [Ustilaginoidea virens]
lcl|JHTR01000002.1_cds_KDB18516.1_758	405	88.45	24.87	1.8535	1.14e-10	Up	4.92e-10	NA	NA	NA	K17262//tubulin-folding cofactor B	gi|632919121|gb|KDB18516.1|//tubulin specific chaperone cofactor B [Ustilaginoidea virens]
lcl|JHTR01000007.1_cds_KDB17243.1_1840	822	279.21	78.56	1.85252	7.09e-29	Up	2.19e-28	NA	NA	NA	NA	gi|632917780|gb|KDB17243.1|//hypothetical protein UV8b_1840 [Ustilaginoidea virens]
lcl|JHTR01000018.1_cds_KDB15163.1_4003	810	774.13	218.21	1.8499	9.25e-76	Up	1.83e-75	NA	NA	NA	K11578//protein transport protein DSL1/ZW10	gi|632915579|gb|KDB15163.1|//hypothetical protein UV8b_4003 [Ustilaginoidea virens]
lcl|JHTR01000044.1_cds_KDB12444.1_6668	1891	492	139	1.84661	6.66e-49	Up	1.64e-48	GO:0016020//membrane	NA	NA	K02920//large subunit ribosomal protein L36e;K06123//1-acylglycerone phosphate reductase [EC:1.1.1.101];K03380//phenol 2-monooxygenase [EC:1.14.13.7];K14213//Xaa-Pro dipeptidase [EC:3.4.13.9]	gi|632912676|gb|KDB12444.1|//UbiD family decarboxylase [Ustilaginoidea virens]
lcl|JHTR01000029.1_cds_KDB13760.1_5367	2562	7071	1998	1.8464	0	Up	0	GO:0005774//vacuolar membrane	NA	NA	NA	gi|632914089|gb|KDB13760.1|//phospholipid metabolism enzyme [Ustilaginoidea virens]
lcl|JHTR01000008.1_cds_KDB16966.1_2058	5629	9417.19	2666.84	1.84321	0	Up	0	NA	NA	NA	K08257//mannan endo-1,6-alpha-mannosidase [EC:3.2.1.101]	gi|632917491|gb|KDB16968.1|//beta-tubulin cofactor d [Ustilaginoidea virens];gi|632917489|gb|KDB16966.1|//SH3 domain-containing protein [Ustilaginoidea virens];gi|953475405|ref|XP_014581177.1|//RING finger domain-containing protein, partial [Metarhizium majus ARSEF 297]
lcl|JHTR01000015.1_cds_KDB15565.1_3596	630	70.17	19.9	1.84113	7.59e-09	Up	3.46e-08	GO:0030686//90S preribosome;GO:0032040//small-subunit processome;GO:0005730//nucleolus	GO:0003723//RNA binding	GO:0000447//endonucleolytic cleavage in ITS1 to separate SSU-rRNA from 5.8S rRNA and LSU-rRNA from tricistronic rRNA transcript (SSU-rRNA, 5.8S rRNA, LSU-rRNA)	K06961//ribosomal RNA assembly protein	gi|781085811|dbj|GAO15674.1|//hypothetical protein UVI_028880 [Ustilaginoidea virens]
lcl|JHTR01000057.1_cds_KDB11861.1_7284	3215	2462.23	698.52	1.84063	3.93e-234	Up	3.95e-234	GO:0016020//membrane	NA	GO:0007165//signal transduction;GO:0009743//response to carbohydrate;GO:0070887//cellular response to chemical stimulus	K12762//G protein-coupled receptor GPR1	gi|632912027|gb|KDB11861.1|//G-protein coupled receptor [Ustilaginoidea virens]
lcl|JHTR01000008.1_cds_KDB17106.1_2198	1486	6257.03	1775.28	1.84047	0	Up	0	GO:0005618//cell wall	NA	NA	K19475//WAS/WASL-interacting protein;K11644//paired amphipathic helix protein Sin3a;K01183//chitinase [EC:3.2.1.14]	gi|749882487|gb|KIJ51965.1|//hypothetical protein M422DRAFT_776310 [Sphaerobolus stellatus SS14];gi|6322611|ref|NP_012685.1|//Dan4p [Saccharomyces cerevisiae S288c];gi|632917629|gb|KDB17106.1|//hypothetical protein UV8b_2198 [Ustilaginoidea virens]
lcl|JHTR01000103.1_cds_KDB10851.1_8295	2616	5032	1429	1.83917	0	Up	0	NA	NA	NA	NA	gi|632910847|gb|KDB10851.1|//sulfatase domain protein [Ustilaginoidea virens]
lcl|JHTR01000014.1_cds_KDB15782.1_3422	2765	666	190	1.83256	1.05e-64	Up	2.25e-64	NA	NA	NA	NA	gi|632916235|gb|KDB15782.1|//oligopeptide transporter opt-like protein [Ustilaginoidea virens];gi|781083972|dbj|GAO17310.1|//hypothetical protein UVI_046750 [Ustilaginoidea virens]
lcl|JHTR01000024.1_cds_KDB14215.1_4810	873	1062	303	1.83243	9.46e-102	Up	1.6e-101	NA	NA	NA	NA	gi|632914580|gb|KDB14215.1|//hypothetical protein UV8b_4810 [Ustilaginoidea virens]
lcl|JHTR01000046.1_cds_KDB12337.1_6824	1188	1124	321	1.83104	1.93e-107	Up	3.17e-107	NA	NA	NA	K00949//thiamine pyrophosphokinase [EC:2.7.6.2]	gi|632912558|gb|KDB12337.1|//thiamine pyrophosphokinase [Ustilaginoidea virens]
lcl|JHTR01000051.1_cds_KDB12084.1_7077	1056	56	16	1.8304	1.92e-07	Up	9.18e-07	NA	GO:0004668//protein-arginine deiminase activity	GO:0009446//putrescine biosynthetic process	K10536//agmatine deiminase [EC:3.5.3.12]	gi|632912279|gb|KDB12084.1|//agmatine deiminase [Ustilaginoidea virens]
lcl|JHTR01000011.1_cds_KDB16287.1_2743	4026	15048	4301.08	1.82984	0	Up	0	GO:0016021//integral component of membrane	NA	NA	K19475//WAS/WASL-interacting protein	gi|781088568|dbj|GAO13206.1|//hypothetical protein UVI_001530 [Ustilaginoidea virens];gi|632916772|gb|KDB16287.1|//G-protein coupled receptor [Ustilaginoidea virens]
lcl|JHTR01000018.1_cds_KDB15176.1_4016	717	1598	459	1.82274	8.41e-151	Up	1.11e-150	GO:0005829//cytosol;GO:1990072//TRAPPIII protein complex;GO:0005635//nuclear envelope;GO:1990071//TRAPPII protein complex;GO:1990070//TRAPPI protein complex	NA	GO:0006888//ER to Golgi vesicle-mediated transport	K20280//trafficking protein particle complex subunit 5	gi|632915592|gb|KDB15176.1|//putative SPP30 protein [Ustilaginoidea virens]
lcl|JHTR01000024.1_cds_KDB14226.1_4821	729	268	77	1.82234	3.05e-27	Up	9.6e-27	NA	NA	NA	NA	gi|632914591|gb|KDB14226.1|//hypothetical protein UV8b_4821 [Ustilaginoidea virens]
lcl|JHTR01000063.1_cds_KDB11666.1_7523	1727	552.08	159	1.81889	1.62e-53	Up	3.81e-53	NA	GO:0016740//transferase activity	NA	NA	gi|632911807|gb|KDB11666.1|//phosphotransferase enzyme family protein [Ustilaginoidea virens];gi|781083834|dbj|GAO17456.1|//hypothetical protein UVI_048310 [Ustilaginoidea virens]
lcl|JHTR01000075.1_cds_KDB11264.1_7874	1089	3670	1057	1.81885	0	Up	0	GO:0016021//integral component of membrane	GO:0051213//dioxygenase activity	GO:0055114//oxidation-reduction process	K06911//uncharacterized protein	gi|632911356|gb|KDB11264.1|//putative pirin domain protein [Ustilaginoidea virens]
lcl|JHTR01000060.1_cds_KDB11761.1_7401	5008	491.46	141.78	1.81646	8.08e-48	Up	2.01e-47	NA	NA	NA	K16230//transcriptional activator HAC1	gi|632911914|gb|KDB11761.1|//transcriptional regulator [Ustilaginoidea virens]
lcl|JHTR01000007.1_cds_KDB17322.1_1919	612	296	86	1.80623	1.62e-29	Up	4.97e-29	NA	NA	NA	NA	gi|632917859|gb|KDB17322.1|//hypothetical protein UV8b_1919 [Ustilaginoidea virens]
lcl|JHTR01000009.1_cds_KDB16705.1_2296	3249	6560	1906	1.80619	0	Up	0	GO:0005783//endoplasmic reticulum;GO:0000329//fungal-type vacuole membrane;GO:0005794//Golgi apparatus;GO:0016021//integral component of membrane	GO:0008271//secondary active sulfate transmembrane transporter activity	GO:1902358//sulfate transmembrane transport	K03321//sulfate permease, SulP family	gi|632917217|gb|KDB16705.1|//sulfate transporter family protein [Ustilaginoidea virens]
lcl|JHTR01000016.1_cds_KDB15388.1_3814	978	6539.26	1900.48	1.8058	0	Up	0	GO:0005829//cytosol	GO:0001671//ATPase activator activity;GO:0051087//chaperone binding	GO:0006457//protein folding;GO:0032781//positive regulation of ATPase activity;GO:0006950//response to stress	NA	gi|632915817|gb|KDB15388.1|//Aha1 domain family [Ustilaginoidea virens]
lcl|JHTR01000052.1_cds_KDB12036.1_7122	1584	3026	882	1.8016	5.98e-279	Up	5.24e-279	GO:0016021//integral component of membrane	GO:0022891//substrate-specific transmembrane transporter activity	GO:0008643//carbohydrate transport;GO:0055085//transmembrane transport	K15196//transcription factor IIIB 90 kDa subunit;K08139//MFS transporter, SP family, sugar:H+ symporter;K00382//dihydrolipoamide dehydrogenase [EC:1.8.1.4]	gi|632912225|gb|KDB12036.1|//MFS sugar transporter [Ustilaginoidea virens]
lcl|JHTR01000071.1_cds_KDB11401.1_7714	2331	11704	3412	1.80135	0	Up	0	NA	NA	NA	NA	gi|632911511|gb|KDB11401.1|//hypothetical protein UV8b_7714 [Ustilaginoidea virens]
lcl|JHTR01000022.1_cds_KDB14567.1_4617	1830	28066	8187	1.80046	0	Up	0	NA	NA	NA	K08254//glucan endo-1,3-alpha-glucosidase [EC:3.2.1.59]	gi|632914943|gb|KDB14567.1|//putative WSC domain protein [Ustilaginoidea virens]
lcl|JHTR01000001.1_cds_KDB18616.1_7	2766	425	124	1.80016	3.48e-41	Up	9.24e-41	NA	NA	NA	K00706//1,3-beta-glucan synthase [EC:2.4.1.34];K00688//glycogen phosphorylase [EC:2.4.1.1];K01183//chitinase [EC:3.2.1.14];K01930//folylpolyglutamate synthase [EC:6.3.2.17]	gi|632919227|gb|KDB18616.1|//heterokaryon incompatibility protein or allele [Ustilaginoidea virens]
lcl|JHTR01000002.1_cds_KDB18396.1_638	1235	40843	11938	1.79757	0	Up	0	NA	GO:0016787//hydrolase activity	NA	K19848//signaling mucin HKR1;K19898//alpha-agglutinin	gi|770395056|gb|KJK81032.1|//hypothetical protein H634G_03565 [Metarhizium anisopliae BRIP 53293];gi|632919001|gb|KDB18396.1|//CFEM domain containing protein [Ustilaginoidea virens]
lcl|JHTR01000026.1_cds_KDB14019.1_5008	1800	984	288	1.79563	6.32e-92	Up	1.13e-91	GO:0016021//integral component of membrane	GO:0008324//cation transmembrane transporter activity	GO:0098655//cation transmembrane transport	NA	gi|632914372|gb|KDB14019.1|//cation diffusion facilitator 10 [Ustilaginoidea virens]
lcl|JHTR01000019.1_cds_KDB15047.1_4193	2931	1116	328	1.78961	1.81e-103	Up	3.04e-103	GO:0016020//membrane	NA	NA	NA	gi|632915454|gb|KDB15047.1|//60S ribosomal protein L19 [Ustilaginoidea virens]
lcl|JHTR01000005.1_cds_KDB17609.1_1493	4811	10569.3	3109	1.7884	0	Up	0	GO:0005634//nucleus	GO:0046872//metal ion binding;GO:0003677//DNA binding;GO:0008270//zinc ion binding	GO:0006355//regulation of transcription, DNA-templated;GO:0006351//transcription, DNA-templated;GO:0006366//transcription from RNA polymerase II promoter	K09248//proline utilization trans-activator;K19475//WAS/WASL-interacting protein;K00128//aldehyde dehydrogenase (NAD+) [EC:1.2.1.3];K09241//transcriptional regulatory protein GAL4	gi|632918170|gb|KDB17609.1|//C6 transcription factor [Ustilaginoidea virens]
lcl|JHTR01000001.1_cds_KDB19137.1_528	2145	8892.68	2621.9	1.78505	0	Up	0	NA	NA	NA	K19851//flocculation protein FLO11;K15326//tRNA-splicing endonuclease subunit Sen54	gi|632919748|gb|KDB19137.1|//hypothetical protein UV8b_528 [Ustilaginoidea virens]
lcl|JHTR01000013.1_cds_KDB15922.1_3234	2757	20127	5945	1.78242	0	Up	0	GO:0005737//cytoplasm	GO:0005524//ATP binding;GO:0004815//aspartate-tRNA ligase activity	GO:0006422//aspartyl-tRNA aminoacylation	K01876//aspartyl-tRNA synthetase [EC:6.1.1.12]	gi|632916386|gb|KDB15922.1|//aspartate-tRNA ligase [Ustilaginoidea virens]
lcl|JHTR01000042.1_cds_KDB12592.1_6613	1902	2359.97	698.81	1.77884	2.47e-214	Up	2.62e-214	GO:0005783//endoplasmic reticulum;GO:0005811//lipid particle;GO:0031235//intrinsic component of the cytoplasmic side of the plasma membrane;GO:0005777//peroxisome	GO:0004467//long-chain fatty acid-CoA ligase activity;GO:0005324//long-chain fatty acid transporter activity;GO:0031957//very long-chain fatty acid-CoA ligase activity	GO:0015909//long-chain fatty acid transport;GO:0000038//very long-chain fatty acid metabolic process;GO:0006633//fatty acid biosynthetic process;GO:0001676//long-chain fatty acid metabolic process	K12743//N-(5-amino-5-carboxypentanoyl)-L-cysteinyl-D-valine synthase [EC:6.3.2.26];K01895//acetyl-CoA synthetase [EC:6.2.1.1]	gi|632912835|gb|KDB12592.1|//putative long-chain fatty acid transporter [Ustilaginoidea virens]
lcl|JHTR01000032.1_cds_KDB13324.1_5703	3114	8009.73	2373.16	1.77798	0	Up	0	NA	GO:0003824//catalytic activity	NA	K01057//6-phosphogluconolactonase [EC:3.1.1.31];K01216//licheninase [EC:3.2.1.73];K13171//serine/arginine repetitive matrix protein 1	gi|632913636|gb|KDB13324.1|//secreted protein [Ustilaginoidea virens];gi|632913637|gb|KDB13325.1|//cell wall glucanosyltransferase Mwg1 [Ustilaginoidea virens]
lcl|JHTR01000009.1_cds_KDB16691.1_2282	1605	3013	893	1.77751	1.08e-272	Up	9.6e-273	GO:0016021//integral component of membrane	GO:0016705//oxidoreductase activity, acting on paired donors, with incorporation or reduction of molecular oxygen;GO:0020037//heme binding;GO:0005506//iron ion binding;GO:0004497//monooxygenase activity	GO:0055114//oxidation-reduction process	K20238//sphingolipid C9-methyltransferase [EC:2.1.1.317];K15388//cytochrome P450 monooxygenase;K00493//unspecific monooxygenase [EC:1.14.14.1]	gi|632917203|gb|KDB16691.1|//cytochrome P450 52A11 [Ustilaginoidea virens]
lcl|JHTR01000002.1_cds_KDB18374.1_616	3084	25602.3	7607.62	1.7738	0	Up	0	NA	NA	NA	K20176//small G protein signaling modulator 3;K20133//USP6 N-terminal-like protein	gi|632918979|gb|KDB18374.1|//TBC domain-containing protein [Ustilaginoidea virens]
lcl|JHTR01000001.1_cds_KDB18994.1_385	657	2207	660	1.76459	2.12e-198	Up	2.36e-198	GO:0016020//membrane	NA	NA	K00668//fatty acid synthase subunit beta, fungi type [EC:2.3.1.86]	gi|632919605|gb|KDB18994.1|//PH domain protein [Ustilaginoidea virens]
lcl|JHTR01000004.1_cds_KDB17803.1_1170	1058	2209	661	1.76371	1.92e-198	Up	2.15e-198	NA	NA	NA	NA	gi|632918374|gb|KDB17803.1|//hypothetical protein UV8b_1170 [Ustilaginoidea virens]
lcl|JHTR01000001.1_cds_KDB19109.1_500	846	695	208	1.76347	4.55e-64	Up	9.82e-64	NA	NA	NA	NA	gi|632919720|gb|KDB19109.1|//hypothetical protein UV8b_500 [Ustilaginoidea virens]
lcl|JHTR01000012.1_cds_KDB16014.1_2944	534	2666	798	1.76326	6.47e-239	Up	6.4e-239	NA	NA	NA	NA	gi|632916488|gb|KDB16014.1|//hypothetical protein UV8b_2944 [Ustilaginoidea virens]
lcl|JHTR01000052.1_cds_KDB12032.1_7118	2656	7249	2170	1.76313	0	Up	0	GO:0016021//integral component of membrane	GO:0008484//sulfuric ester hydrolase activity	GO:0008152//metabolic process	K01565//N-sulfoglucosamine sulfohydrolase [EC:3.10.1.1]	gi|632912221|gb|KDB12032.1|//Sulfatase domain containing protein [Ustilaginoidea virens]
lcl|JHTR01000038.1_cds_KDB12878.1_6239	1548	8088	2423	1.76203	0	Up	0	NA	GO:0016705//oxidoreductase activity, acting on paired donors, with incorporation or reduction of molecular oxygen;GO:0020037//heme binding;GO:0005506//iron ion binding;GO:0004497//monooxygenase activity	GO:0055114//oxidation-reduction process	K10437//phenylacetate 2-hydroxylase [EC:1.14.13.-]	gi|632913147|gb|KDB12878.1|//cytochrome P450 phenylacetate 2-hydroxylase [Ustilaginoidea virens]
lcl|JHTR01000023.1_cds_KDB14482.1_4753	903	12825	3849	1.75944	0	Up	0	NA	NA	NA	NA	gi|632914853|gb|KDB14482.1|//hypothetical protein UV8b_4753 [Ustilaginoidea virens]
lcl|JHTR01000005.1_cds_KDB17589.1_1473	1188	35.75	10.74	1.75799	2.61e-05	Up	0.000136623	NA	NA	NA	NA	gi|632918150|gb|KDB17589.1|//hypothetical protein UV8b_1473 [Ustilaginoidea virens]
lcl|JHTR01000050.1_cds_KDB12130.1_7033	372	399	120	1.75639	1.38e-37	Up	3.81e-37	NA	GO:0016787//hydrolase activity	NA	K14333//2,3-dihydroxybenzoate decarboxylase [EC:4.1.1.46]	gi|632912328|gb|KDB12130.1|//2,3-dihydroxybenzoic acid decarboxylase dhbD [Ustilaginoidea virens]
lcl|JHTR01000003.1_cds_KDB18160.1_1008	4731	54913	16530.5	1.75506	0	Up	0	NA	GO:0016740//transferase activity	GO:0005992//trehalose biosynthetic process	K16055//trehalose 6-phosphate synthase/phosphatase [EC:2.4.1.15 3.1.3.12]	gi|743634246|gb|KID65634.1|//trehalose phosphate synthase, partial [Metarhizium anisopliae ARSEF 549];gi|632918748|gb|KDB18160.1|//trehalose phosphate synthase [Ustilaginoidea virens]
lcl|JHTR01000078.1_cds_KDB11189.1_8000	1038	1612.98	486.37	1.75264	2.67e-144	Up	3.63e-144	GO:0016020//membrane	NA	NA	NA	gi|632911267|gb|KDB11189.1|//hypothetical protein UV8b_8000 [Ustilaginoidea virens]
lcl|JHTR01000009.1_cds_KDB16850.1_2441	3537	4754	1442	1.74411	0	Up	0	NA	NA	NA	K06671//cohesin complex subunit SA-1/2	gi|632917362|gb|KDB16850.1|//putative nuclear protein SA-1 [Ustilaginoidea virens]
lcl|JHTR01000012.1_cds_KDB16107.1_3037	4412	7322	2223	1.74277	0	Up	0	NA	NA	NA	K12349//neutral ceramidase [EC:3.5.1.23]	gi|632916581|gb|KDB16107.1|//neutral ceramidase precursor [Ustilaginoidea virens];gi|781086817|dbj|GAO14695.1|//hypothetical protein UVI_017990 [Ustilaginoidea virens]
lcl|JHTR01000050.1_cds_KDB12122.1_7025	3430	4840	1471	1.74125	0	Up	0	GO:0016021//integral component of membrane	NA	NA	NA	gi|632912320|gb|KDB12122.1|//hypothetical protein UV8b_7025 [Ustilaginoidea virens]
lcl|JHTR01000028.1_cds_KDB13967.1_5301	3882	3758	1143	1.74018	0	Up	0	NA	GO:0016491//oxidoreductase activity	NA	NA	gi|632914305|gb|KDB13967.1|//putative TfdA family oxidoreductase [Ustilaginoidea virens];gi|953401742|ref|XP_014544943.1|//taurine catabolism dioxygenase TauD, partial [Metarhizium brunneum ARSEF 3297]
lcl|JHTR01000004.1_cds_KDB17927.1_1294	1794	1104.28	336.25	1.73854	1.82e-98	Up	3.14e-98	NA	NA	GO:0055085//transmembrane transport;GO:0006812//cation transport	K00854//xylulokinase [EC:2.7.1.17]	gi|632918498|gb|KDB17927.1|//cation efflux family protein [Ustilaginoidea virens]
lcl|JHTR01000082.1_cds_KDB11042.1_8106	651	82	25	1.73674	2.27e-09	Up	1.02e-08	NA	NA	NA	K10801//methyl-CpG-binding domain protein 4 [EC:3.2.2.-]	gi|632911103|gb|KDB11042.1|//methyl-CpG-binding domain-containing protein 4 [Ustilaginoidea virens]
lcl|JHTR01000077.1_cds_KDB11203.1_7936	1384	9027	2754	1.73576	0	Up	0	NA	GO:0003755//peptidyl-prolyl cis-trans isomerase activity	GO:0006457//protein folding;GO:0000413//protein peptidyl-prolyl isomerization	K05864//peptidyl-prolyl isomerase D [EC:5.2.1.8]	gi|632911286|gb|KDB11203.1|//40 kDa peptidyl-prolyl cis-trans isomerase [Ustilaginoidea virens]
lcl|JHTR01000003.1_cds_KDB18168.1_1016	2460	6352	1938	1.73568	0	Up	0	NA	GO:0000166//nucleotide binding	NA	K20291//conserved oligomeric Golgi complex subunit 4;K17065//dynamin 1-like protein [EC:3.6.5.5]	gi|632918756|gb|KDB18168.1|//interferon-induced GTP-binding protein mx [Ustilaginoidea virens]
lcl|JHTR01000040.1_cds_KDB12794.1_6450	2580	4262	1302	1.73384	0	Up	0	GO:0005675//holo TFIIH complex;GO:0005829//cytosol;GO:0000439//core TFIIH complex;GO:0000112//nucleotide-excision repair factor 3 complex	GO:0003677//DNA binding;GO:0003684//damaged DNA binding;GO:0005524//ATP binding;GO:0043141//ATP-dependent 5'-3' DNA helicase activity;GO:0051539//4 iron, 4 sulfur cluster binding;GO:0004003//ATP-dependent DNA helicase activity	GO:0010525//regulation of transposition, RNA-mediated;GO:0070816//phosphorylation of RNA polymerase II C-terminal domain;GO:0000717//nucleotide-excision repair, DNA duplex unwinding;GO:0033683//nucleotide-excision repair, DNA incision;GO:0045951//positive regulation of mitotic recombination	K10844//DNA excision repair protein ERCC-2 [EC:3.6.4.12]	gi|927762082|gb|KPA45057.1|//dna repair helicase rad15 [Fusarium langsethiae];gi|632913051|gb|KDB12794.1|//DNA repair helicase RAD3 [Ustilaginoidea virens]
lcl|JHTR01000042.1_cds_KDB12573.1_6594	1407	5000.88	1528.53	1.73308	0	Up	0	NA	NA	NA	K07018//uncharacterized protein	gi|632912816|gb|KDB12573.1|//prolyl oligopeptidase [Ustilaginoidea virens]
lcl|JHTR01000003.1_cds_KDB18259.1_1107	738	8072	2474	1.72912	0	Up	0	NA	NA	NA	NA	gi|632918847|gb|KDB18259.1|//hydrophobic surface binding protein A [Ustilaginoidea virens]
lcl|JHTR01000030.1_cds_KDB13693.1_5525	1275	498	153	1.72565	2.9e-45	Up	7.44e-45	NA	NA	NA	K00688//glycogen phosphorylase [EC:2.4.1.1]	gi|781085614|dbj|GAO15887.1|//hypothetical protein UVI_031190 [Ustilaginoidea virens]
lcl|JHTR01000005.1_cds_KDB17560.1_1444	3251	21613	6645	1.7246	0	Up	0	GO:0035861//site of double-strand break;GO:0035361//Cul8-RING ubiquitin ligase complex;GO:0005724//nuclear telomeric heterochromatin;GO:0005730//nucleolus;GO:0005623//cell;GO:0000775//chromosome, centromeric region;GO:1902377//nuclear rDNA heterochromatin	GO:0005524//ATP binding;GO:0005536//glucose binding;GO:0004396//hexokinase activity	GO:0006302//double-strand break repair;GO:0046835//carbohydrate phosphorylation;GO:0001678//cellular glucose homeostasis;GO:0006096//glycolytic process;GO:0010526//negative regulation of transposition, RNA-mediated;GO:0000018//regulation of DNA recombination;GO:0006301//postreplication repair	K03507//DNA replication regulator DPB11;K14972//PAX-interacting protein 1;K00844//hexokinase [EC:2.7.1.1];K20780//mediator of DNA damage checkpoint protein 1	gi|632918121|gb|KDB17560.1|//hexokinase-1 [Ustilaginoidea virens];gi|781086918|dbj|GAO14590.1|//hypothetical protein UVI_016830 [Ustilaginoidea virens]
lcl|JHTR01000023.1_cds_KDB14454.1_4725	5579	5109.32	1574.25	1.72151	0	Up	0	NA	NA	NA	NA	gi|632914825|gb|KDB14454.1|//choriogenin hminor [Ustilaginoidea virens]
lcl|JHTR01000002.1_cds_KDB18586.1_828	348	94	29	1.71965	2.58e-10	Up	1.13e-09	NA	NA	NA	NA	gi|632919191|gb|KDB18586.1|//hypothetical protein UV8b_828 [Ustilaginoidea virens]
lcl|JHTR01000005.1_cds_KDB17580.1_1464	900	94	29	1.71965	2.58e-10	Up	1.13e-09	NA	NA	NA	K00960//DNA-directed RNA polymerase [EC:2.7.7.6]	gi|632918141|gb|KDB17580.1|//RNA polymerase Rpb1 repeat domain protein [Ustilaginoidea virens]
lcl|JHTR01000015.1_cds_KDB15499.1_3530	873	2168	669	1.71933	4.45e-188	Up	5.16e-188	GO:0016021//integral component of membrane	NA	NA	K09660//mannose-P-dolichol utilization defect 1	gi|632915940|gb|KDB15499.1|//polyketide synthase [Ustilaginoidea virens]
lcl|JHTR01000024.1_cds_KDB14238.1_4833	603	149	46	1.71865	4.64e-15	Up	1.79e-14	NA	NA	NA	NA	gi|632914603|gb|KDB14238.1|//hypothetical protein UV8b_4833 [Ustilaginoidea virens]
lcl|JHTR01000021.1_cds_KDB14708.1_4564	4257	8015.07	2477	1.71716	0	Up	0	NA	NA	NA	K14789//nucleolar protein 6;K20826//RNA polymerase II-associated protein 1	gi|632915092|gb|KDB14708.1|//hypothetical protein UV8b_4564 [Ustilaginoidea virens];gi|700481256|gb|KGO67947.1|//hypothetical protein PITC_029160 [Penicillium italicum]
lcl|JHTR01000081.1_cds_KDB11082.1_8070	735	360.68	111.53	1.71633	3.43e-33	Up	1e-32	GO:0016021//integral component of membrane	NA	NA	NA	gi|632911148|gb|KDB11082.1|//regulator of G protein signaling superfamily [Ustilaginoidea virens]
lcl|JHTR01000005.1_cds_KDB17648.1_1532	4184	31552.8	9770	1.71438	0	Up	0	NA	NA	NA	K16743//abnormal spindle-like microcephaly-associated protein;K01183//chitinase [EC:3.2.1.14]	gi|632918209|gb|KDB17648.1|//nitrate assimilation regulatory protein nirA [Ustilaginoidea virens]
lcl|JHTR01000011.1_cds_KDB16417.1_2873	3375	12506.8	3872.82	1.7143	0	Up	0	GO:0016021//integral component of membrane	GO:0015075//ion transmembrane transporter activity	GO:0034220//ion transmembrane transport	K09486//hypoxia up-regulated 1;K19475//WAS/WASL-interacting protein	gi|632916902|gb|KDB16417.1|//hypothetical protein UV8b_2873 [Ustilaginoidea virens]
lcl|JHTR01000007.1_cds_KDB17324.1_1921	1245	1294	401	1.7132	1.12e-112	Up	1.79e-112	GO:0005634//nucleus;GO:0097042//extrinsic component of fungal-type vacuolar membrane;GO:0005829//cytosol;GO:1990130//Iml1 complex	NA	GO:0034198//cellular response to amino acid starvation;GO:0032007//negative regulation of TOR signaling;GO:0042493//response to drug;GO:2000785//regulation of autophagosome assembly;GO:0006995//cellular response to nitrogen starvation;GO:0015840//urea transport;GO:0015824//proline transport	K20405//nitrogen permease regulator 2-like protein	gi|632917861|gb|KDB17324.1|//putative nitrogen permease regulator [Ustilaginoidea virens]
lcl|JHTR01000005.1_cds_KDB17670.1_1554	480	5910	1837	1.70885	0	Up	0	NA	NA	NA	NA	gi|632918231|gb|KDB17670.1|//small secreted protein [Ustilaginoidea virens]
lcl|JHTR01000024.1_cds_KDB14291.1_4886	3103	6700	2083	1.70854	0	Up	0	NA	NA	NA	NA	gi|632914656|gb|KDB14291.1|//MedA [Ustilaginoidea virens]
lcl|JHTR01000014.1_cds_KDB15824.1_3464	387	170	53	1.70451	1.07e-16	Up	3.97e-16	NA	NA	NA	NA	gi|632916277|gb|KDB15824.1|//hypothetical protein UV8b_3464 [Ustilaginoidea virens]
lcl|JHTR01000012.1_cds_KDB16117.1_3047	375	106.35	33.2	1.70261	2.94e-11	Up	1.25e-10	NA	GO:0008168//methyltransferase activity	GO:0032259//methylation	K06897//7,8-dihydropterin-6-yl-methyl-4-(beta-D-ribofuranosyl)aminobenzene 5'-phosphate synthase [EC:2.5.1.105];K12584//m7GpppX diphosphatase [EC:3.6.1.59];K20181//vacuolar protein sorting-associated protein 18	gi|632916591|gb|KDB16117.1|//putative methyltransferase [Ustilaginoidea virens]
lcl|JHTR01000020.1_cds_KDB14873.1_4396	2232	438	137	1.6998	2.69e-39	Up	7.28e-39	NA	NA	NA	NA	gi|632915266|gb|KDB14873.1|//hypothetical protein UV8b_4396 [Ustilaginoidea virens]
lcl|JHTR01000063.1_cds_KDB11669.1_7526	3186	15245	4770	1.69932	0	Up	0	NA	NA	NA	K15361//WD repeat-containing protein 48;K18587//ubiquinone biosynthesis protein COQ9;K10437//phenylacetate 2-hydroxylase [EC:1.14.13.-]	gi|632911810|gb|KDB11669.1|//hypothetical protein UV8b_7526 [Ustilaginoidea virens]
lcl|JHTR01000053.1_cds_KDB11993.1_7136	867	3183	996	1.69921	1.6e-270	Up	1.44e-270	GO:0016021//integral component of membrane	NA	NA	NA	gi|632912178|gb|KDB11993.1|//FK506 suppressor Sfk1 [Ustilaginoidea virens]
lcl|JHTR01000047.1_cds_KDB12261.1_6860	1434	13097	4102	1.69788	0	Up	0	NA	NA	NA	NA	gi|632912475|gb|KDB12261.1|//DUF1338 domain protein [Ustilaginoidea virens]
lcl|JHTR01000037.1_cds_KDB13005.1_6207	633	80.36	25.18	1.69724	5.32e-09	Up	2.41e-08	GO:0005634//nucleus	GO:0020037//heme binding;GO:0003677//DNA binding;GO:0000981//RNA polymerase II transcription factor activity, sequence-specific DNA binding;GO:0005506//iron ion binding;GO:0008270//zinc ion binding;GO:0016712//oxidoreductase activity, acting on paired donors, with incorporation or reduction of molecular oxygen, reduced flavin or flavoprotein as one donor, and incorporation of one atom of oxygen	GO:0006357//regulation of transcription from RNA polymerase II promoter;GO:0055114//oxidation-reduction process	K11230//mitogen-activated protein kinase kinase kinase [EC:2.7.11.25]	gi|632913280|gb|KDB13005.1|//putative C6 transcription factor [Ustilaginoidea virens]
lcl|JHTR01000035.1_cds_KDB13145.1_6016	3781	6635.82	2081.66	1.69558	0	Up	0	NA	NA	NA	K00059//3-oxoacyl-[acyl-carrier protein] reductase [EC:1.1.1.100];K18337//L-rhamnose 1-dehydrogenase [EC:1.1.1.378 1.1.1.377 1.1.1.173];K00480//salicylate hydroxylase [EC:1.14.13.1]	gi|632913432|gb|KDB13145.1|//3-oxoacyl-(acyl-carrier-protein) reductase [Ustilaginoidea virens];gi|632913433|gb|KDB13146.1|//salicylate 1-monooxygenase [Ustilaginoidea virens]
lcl|JHTR01000001.1_cds_KDB18866.1_257	504	400.5	125.82	1.69348	5.91e-36	Up	1.66e-35	NA	NA	NA	NA	gi|632919477|gb|KDB18866.1|//hypothetical protein UV8b_257 [Ustilaginoidea virens]
lcl|JHTR01000030.1_cds_KDB13642.1_5474	843	35	11	1.69289	4.49e-05	Up	0.00023742	NA	NA	NA	K00960//DNA-directed RNA polymerase [EC:2.7.7.6]	gi|632913965|gb|KDB13642.1|//hypothetical protein UV8b_5474 [Ustilaginoidea virens]
lcl|JHTR01000008.1_cds_KDB16985.1_2077	843	1694	537	1.68048	7.03e-143	Up	9.63e-143	NA	NA	NA	NA	gi|632917508|gb|KDB16985.1|//Zinc finger FYVE domain-containing protein [Ustilaginoidea virens]
lcl|JHTR01000011.1_cds_KDB16324.1_2780	2367	7306.86	2320.47	1.67787	0	Up	0	GO:0016021//integral component of membrane;GO:0005737//cytoplasm	GO:0004806//triglyceride lipase activity	GO:0016042//lipid catabolic process	K14674//TAG lipase / steryl ester hydrolase / phospholipase A2 / LPA acyltransferase [EC:3.1.1.3 3.1.1.13 3.1.1.4 2.3.1.51]	gi|632916809|gb|KDB16324.1|//lipid particle protein [Ustilaginoidea virens]
lcl|JHTR01000005.1_cds_KDB17518.1_1402	1515	4839	1543	1.67201	0	Up	0	GO:0016020//membrane	NA	NA	NA	gi|632918079|gb|KDB17518.1|//hypothetical protein UV8b_1402 [Ustilaginoidea virens]
lcl|JHTR01000051.1_cds_KDB12096.1_7089	1752	1372	438	1.67032	3.31e-115	Up	5.2e-115	NA	NA	NA	NA	gi|632912291|gb|KDB12096.1|//F-box domain containing protein [Ustilaginoidea virens]
lcl|JHTR01000036.1_cds_KDB13049.1_6049	3389	1987	635	1.6688	1.5e-165	Up	1.86e-165	NA	GO:0016787//hydrolase activity	NA	K01253//microsomal epoxide hydrolase [EC:3.3.2.9]	gi|632913332|gb|KDB13049.1|//putative alpha/beta hydrolase [Ustilaginoidea virens]
lcl|JHTR01000060.1_cds_KDB11763.1_7403	1206	25	8	1.6669	0.000382462	Up	0.00212315	NA	NA	NA	NA	gi|632911916|gb|KDB11763.1|//transcriptional activator hac1 [Ustilaginoidea virens]
lcl|JHTR01000078.1_cds_KDB11173.1_7984	1077	6774	2169	1.66602	0	Up	0	GO:0005783//endoplasmic reticulum;GO:0016021//integral component of membrane	NA	NA	NA	gi|632911251|gb|KDB11173.1|//DUF1295 domain-containing protein [Ustilaginoidea virens]
lcl|JHTR01000030.1_cds_KDB13627.1_5459	1947	4634.31	1488.27	1.66176	0	Up	0	NA	NA	NA	K03941//NADH dehydrogenase (ubiquinone) Fe-S protein 8 [EC:1.6.5.3 1.6.99.3]	gi|632913950|gb|KDB13627.1|//hypothetical protein UV8b_5459 [Ustilaginoidea virens]
lcl|JHTR01000005.1_cds_KDB17578.1_1462	939	28	9	1.66047	0.000216275	Up	0.00118428	NA	NA	NA	NA	gi|632918139|gb|KDB17578.1|//hypothetical protein UV8b_1462 [Ustilaginoidea virens]
lcl|JHTR01000018.1_cds_KDB15194.1_4034	1156	2082	674	1.65019	1.22e-170	Up	1.49e-170	NA	NA	NA	K10273//F-box and leucine-rich repeat protein 7	gi|632915610|gb|KDB15194.1|//hypothetical protein UV8b_4034 [Ustilaginoidea virens]
lcl|JHTR01000009.1_cds_KDB16700.1_2291	1824	3731	1210	1.6476	3.21e-303	Up	2.68e-303	GO:0016020//membrane	NA	NA	NA	gi|632917212|gb|KDB16700.1|//hypothetical protein UV8b_2291 [Ustilaginoidea virens]
lcl|JHTR01000015.1_cds_KDB15552.1_3583	1554	8718.11	2827.98	1.64728	0	Up	0	NA	NA	NA	NA	gi|632915993|gb|KDB15552.1|//hypothetical protein UV8b_3583 [Ustilaginoidea virens]
lcl|JHTR01000003.1_cds_KDB18140.1_988	474	3517.28	1143.68	1.64382	4.7e-285	Up	4.06e-285	GO:0005737//cytoplasm	GO:0004784//superoxide dismutase activity;GO:0046872//metal ion binding	GO:0019430//removal of superoxide radicals;GO:0055114//oxidation-reduction process	K04565//superoxide dismutase, Cu-Zn family [EC:1.15.1.1]	gi|632918728|gb|KDB18140.1|//Superoxide dismutase [Ustilaginoidea virens]
lcl|JHTR01000053.1_cds_KDB11995.1_7138	1078	8873	2898	1.6374	0	Up	0	NA	GO:0016791//phosphatase activity	GO:0016311//dephosphorylation	K01104//protein-tyrosine phosphatase [EC:3.1.3.48]	gi|632912180|gb|KDB11995.1|//putative tyrosine/serine protein phosphatase [Ustilaginoidea virens]
lcl|JHTR01000005.1_cds_KDB17765.1_1649	1728	13070	4273	1.63598	0	Up	0	NA	GO:0016620//oxidoreductase activity, acting on the aldehyde or oxo group of donors, NAD or NADP as acceptor	GO:0055114//oxidation-reduction process	K00139//succinate-semialdehyde dehydrogenase [EC:1.2.1.24];K00135//succinate-semialdehyde dehydrogenase / glutarate-semialdehyde dehydrogenase [EC:1.2.1.16 1.2.1.79 1.2.1.20]	gi|632918326|gb|KDB17765.1|//putative succinate-semialdehyde dehydrogenase [Ustilaginoidea virens];gi|629684009|ref|XP_007807300.1|//succinate-semialdehyde dehydrogenase, putative [Metarhizium acridum CQMa 102]
lcl|JHTR01000028.1_cds_KDB13850.1_5184	1487	1199	393	1.63227	8.58e-98	Up	1.48e-97	NA	GO:0046872//metal ion binding	GO:0006825//copper ion transport	K07213//copper chaperone	gi|632914188|gb|KDB13850.1|//iron copper transporter [Ustilaginoidea virens];gi|781088284|dbj|GAO13324.1|//hypothetical protein UVI_002780 [Ustilaginoidea virens]
lcl|JHTR01000011.1_cds_KDB16271.1_2727	1170	4234	1388	1.63205	0	Up	0	GO:0005576//extracellular region	GO:0046872//metal ion binding;GO:0004177//aminopeptidase activity	GO:0006508//proteolysis	K05994//bacterial leucyl aminopeptidase [EC:3.4.11.10]	gi|632916756|gb|KDB16271.1|//peptidase family M28 [Ustilaginoidea virens]
lcl|JHTR01000013.1_cds_KDB15989.1_3301	6378	1973	649	1.62714	1.18e-158	Up	1.51e-158	NA	NA	NA	K19720//collagen, type III, alpha	gi|632916453|gb|KDB15989.1|//agglutinin ALS4-like protein fragment [Ustilaginoidea virens]
lcl|JHTR01000003.1_cds_KDB18098.1_946	3064	12923	4259	1.62439	0	Up	0	GO:0016020//membrane	NA	NA	K19849//signaling mucin MSB2;K14773//U3 small nucleolar RNA-associated protein 23;K19851//flocculation protein FLO11	gi|632918686|gb|KDB18098.1|//DUF726 domain-containing protein [Ustilaginoidea virens]
lcl|JHTR01000040.1_cds_KDB12790.1_6446	4175	1969	649	1.62421	6.19e-158	Up	7.94e-158	NA	NA	NA	K08592//sentrin-specific protease 1 [EC:3.4.22.68]	gi|632913047|gb|KDB12790.1|//ulp1 protease family protein [Ustilaginoidea virens]
lcl|JHTR01000034.1_cds_KDB13175.1_5935	1155	5615	1854	1.62169	0	Up	0	GO:0030915//Smc5-Smc6 complex;GO:0016021//integral component of membrane	NA	GO:0006281//DNA repair	NA	gi|632913470|gb|KDB13175.1|//hypothetical protein UV8b_5935 [Ustilaginoidea virens]
lcl|JHTR01000005.1_cds_KDB17668.1_1552	2282	139	46	1.61842	3.23e-13	Up	1.31e-12	NA	NA	NA	NA	gi|632918229|gb|KDB17668.1|//hypothetical protein UV8b_1552 [Ustilaginoidea virens]
lcl|JHTR01000051.1_cds_KDB12076.1_7069	570	743	246	1.61774	9.38e-61	Up	2.08e-60	NA	NA	NA	NA	gi|632912271|gb|KDB12076.1|//hypothetical protein UV8b_7069 [Ustilaginoidea virens]
lcl|JHTR01000024.1_cds_KDB14313.1_4908	702	590.25	195.77	1.61521	1.2e-48	Up	2.96e-48	NA	GO:0016787//hydrolase activity	GO:0008152//metabolic process	NA	gi|632914678|gb|KDB14313.1|//acetyl-hydrolase [Ustilaginoidea virens]
lcl|JHTR01000008.1_cds_KDB16999.1_2091	2380	164201	54476	1.61481	0	Up	0	NA	GO:0046872//metal ion binding;GO:0005507//copper ion binding;GO:0016491//oxidoreductase activity	GO:0055114//oxidation-reduction process	K19791//iron transport multicopper oxidase	gi|632917522|gb|KDB16999.1|//laccase [Ustilaginoidea virens];gi|629685125|ref|XP_007807858.1|//laccase [Metarhizium acridum CQMa 102]
lcl|JHTR01000011.1_cds_KDB16455.1_2911	714	1496	497	1.61283	2.19e-119	Up	3.35e-119	NA	NA	NA	K14651//transcription initiation factor TFIID subunit 15;K00706//1,3-beta-glucan synthase [EC:2.4.1.34]	gi|632916940|gb|KDB16455.1|//hypothetical protein UV8b_2911 [Ustilaginoidea virens]
lcl|JHTR01000020.1_cds_KDB14821.1_4344	264	60	20	1.608	7.18e-07	Up	3.51e-06	GO:0016020//membrane	NA	NA	NA	gi|632915214|gb|KDB14821.1|//hypothetical protein UV8b_4344 [Ustilaginoidea virens]
lcl|JHTR01000019.1_cds_KDB15042.1_4188	462	45	15	1.608	1.14e-05	Up	5.89e-05	NA	NA	NA	NA	gi|632915449|gb|KDB15042.1|//hypothetical protein UV8b_4188 [Ustilaginoidea virens]
lcl|JHTR01000030.1_cds_KDB13657.1_5489	2842	16719	5598	1.60155	0	Up	0	NA	GO:0008080//N-acetyltransferase activity	NA	K00621//glucosamine-phosphate N-acetyltransferase [EC:2.3.1.4]	gi|781085585|dbj|GAO15858.1|//hypothetical protein UVI_030900 [Ustilaginoidea virens];gi|632913980|gb|KDB13657.1|//glucosamine 6-phosphate N-acetyltransferase [Ustilaginoidea virens]
lcl|JHTR01000026.1_cds_KDB14114.1_5103	1827	3020	1012	1.60038	6.26e-236	Up	6.25e-236	GO:0016021//integral component of membrane	GO:0016491//oxidoreductase activity	GO:0055114//oxidation-reduction process	K00521//ferric-chelate reductase [EC:1.16.1.7]	gi|632914467|gb|KDB14114.1|//ferric reductase [Ustilaginoidea virens]
lcl|JHTR01000075.1_cds_KDB11250.1_7860	633	2332	782	1.59937	1.46e-182	Up	1.72e-182	NA	NA	NA	NA	gi|632911342|gb|KDB11250.1|//AIG2 family protein [Ustilaginoidea virens]
lcl|JHTR01000030.1_cds_KDB13694.1_5526	1764	1381	464	1.59656	7.93e-109	Up	1.29e-108	NA	NA	NA	NA	gi|632914017|gb|KDB13694.1|//hypothetical protein UV8b_5526 [Ustilaginoidea virens]
lcl|JHTR01000050.1_cds_KDB12123.1_7026	1059	5207	1750	1.59614	0	Up	0	NA	GO:0016787//hydrolase activity	GO:0008152//metabolic process	K01046//triacylglycerol lipase [EC:3.1.1.3];K17648//versiconal hemiacetal acetate esterase [EC:3.1.1.94]	gi|632912321|gb|KDB12123.1|//putative esterase [Ustilaginoidea virens]
lcl|JHTR01000028.1_cds_KDB13844.1_5178	8048	9610.11	3231.66	1.59532	0	Up	0	NA	GO:0052861//glucan endo-1,3-beta-glucanase activity, C-3 substituted reducing group;GO:0008168//methyltransferase activity	GO:0032259//methylation	K01180//endo-1,3(4)-beta-glucanase [EC:3.2.1.6]	gi|770395967|gb|KJK81941.1|//Putative endo-1,3(4)-beta-glucanase [Metarhizium anisopliae BRIP 53293];gi|632914182|gb|KDB13844.1|//glycosyl hydrolase [Ustilaginoidea virens]
lcl|JHTR01000075.1_cds_KDB11277.1_7887	1017	170.63	57.38	1.59529	1.93e-15	Up	7.37e-15	GO:0005840//ribosome;GO:0005730//nucleolus;GO:0005829//cytosol;GO:0000178//exosome (RNase complex)	NA	GO:0006396//RNA processing;GO:0006401//RNA catabolic process	K12586//exosome complex component RRP43	gi|632911369|gb|KDB11277.1|//3' exoribonuclease family protein [Ustilaginoidea virens]
lcl|JHTR01000080.1_cds_KDB11123.1_8033	3642	6239	2099	1.59465	0	Up	0	GO:0016021//integral component of membrane;GO:0005886//plasma membrane	GO:0005524//ATP binding;GO:0042626//ATPase activity, coupled to transmembrane movement of substances;GO:0003746//translation elongation factor activity	GO:0006414//translational elongation;GO:0006855//drug transmembrane transport	K05665//ATP-binding cassette, subfamily C (CFTR/MRP), member 1;K05658//ATP-binding cassette, subfamily B (MDR/TAP), member 1 [EC:3.6.3.44]	gi|781081095|dbj|GAO19741.1|//hypothetical protein UVI_073730 [Ustilaginoidea virens]
lcl|JHTR01000003.1_cds_KDB18093.1_941	8505	27180	9145	1.59453	0	Up	0	GO:0005665//DNA-directed RNA polymerase II, core complex	GO:0003899//DNA-directed 5'-3' RNA polymerase activity;GO:0003677//DNA binding	GO:0006366//transcription from RNA polymerase II promoter	K03006//DNA-directed RNA polymerase II subunit RPB1 [EC:2.7.7.6]	gi|632918681|gb|KDB18093.1|//DNA-directed RNA polymerase II largest subunit [Ustilaginoidea virens]
lcl|JHTR01000061.1_cds_KDB11744.1_7453	3796	2896	975	1.59363	5.64e-225	Up	5.8e-225	GO:0016021//integral component of membrane	NA	GO:0055085//transmembrane transport	K11245//mating pheromone-induced death protein 2	gi|632911893|gb|KDB11744.1|//small oligopeptide transporter, OPT family [Ustilaginoidea virens];gi|672384085|gb|KFG86186.1|//small oligopeptide transporter, OPT family [Metarhizium anisopliae]
lcl|JHTR01000019.1_cds_KDB14943.1_4089	447	860	290	1.59132	2.32e-68	Up	4.86e-68	NA	NA	NA	NA	gi|632915350|gb|KDB14943.1|//cell wall protein [Ustilaginoidea virens]
lcl|JHTR01000044.1_cds_KDB12484.1_6708	1707	2263.84	763.87	1.59041	7e-176	Up	8.43e-176	NA	NA	NA	NA	gi|632912716|gb|KDB12484.1|//IQ calmodulin-binding motif protein [Ustilaginoidea virens]
lcl|JHTR01000001.1_cds_KDB18928.1_319	663	1520.98	513.66	1.58916	7.96e-119	Up	1.22e-118	NA	GO:0016702//oxidoreductase activity, acting on single donors with incorporation of molecular oxygen, incorporation of two atoms of oxygen;GO:0005524//ATP binding;GO:0005506//iron ion binding;GO:0008270//zinc ion binding;GO:0016818//hydrolase activity, acting on acid anhydrides, in phosphorus-containing anhydrides;GO:0003676//nucleic acid binding	GO:0055114//oxidation-reduction process	K00456//cysteine dioxygenase [EC:1.13.11.20];K15711//SWI/SNF-related matrix-associated actin-dependent regulator of chromatin subfamily A3 [EC:3.6.4.- 2.3.2.27]	gi|632919539|gb|KDB18928.1|//DNA repair and recombination protein RAD5B [Ustilaginoidea virens]
lcl|JHTR01000046.1_cds_KDB12323.1_6810	4347	1928	654	1.58278	4.07e-149	Up	5.4e-149	GO:0005737//cytoplasm	GO:0004709//MAP kinase kinase kinase activity;GO:0005524//ATP binding	GO:0000186//activation of MAPKK activity;GO:0051403//stress-activated MAPK cascade	K11230//mitogen-activated protein kinase kinase kinase [EC:2.7.11.25]	gi|632912544|gb|KDB12323.1|//MAP kinase kinase kinase Czk3 [Ustilaginoidea virens]
lcl|JHTR01000001.1_cds_KDB18722.1_113	1089	4706	1597	1.58218	0	Up	0	NA	NA	NA	NA	gi|632919333|gb|KDB18722.1|//hypothetical protein UV8b_113 [Ustilaginoidea virens]
lcl|JHTR01000012.1_cds_KDB16189.1_3119	2919	3474	1179	1.58207	1.36e-266	Up	1.23e-266	NA	NA	NA	NA	gi|632916663|gb|KDB16189.1|//isochorismatase family protein family [Ustilaginoidea virens]
lcl|JHTR01000004.1_cds_KDB17863.1_1230	2229	5538	1880	1.58167	0	Up	0	NA	NA	NA	NA	gi|632918434|gb|KDB17863.1|//Ydr124wp-like protein [Ustilaginoidea virens]
lcl|JHTR01000075.1_cds_KDB11291.1_7901	3585	6196	2105	1.58056	0	Up	0	NA	GO:0004375//glycine dehydrogenase (decarboxylating) activity	GO:0006546//glycine catabolic process;GO:0055114//oxidation-reduction process	K00281//glycine dehydrogenase [EC:1.4.4.2]	gi|629695429|ref|XP_007813006.1|//putative glycine decarboxylase P subunit [Metarhizium acridum CQMa 102];gi|632911383|gb|KDB11291.1|//putative glycine decarboxylase P subunit [Ustilaginoidea virens]
lcl|JHTR01000005.1_cds_KDB17646.1_1530	1368	765.7	260.87	1.57649	2.49e-60	Up	5.52e-60	NA	NA	NA	NA	gi|632918207|gb|KDB17646.1|//hypothetical protein UV8b_1530 [Ustilaginoidea virens]
lcl|JHTR01000049.1_cds_KDB12186.1_7010	3258	10057	3430	1.57496	0	Up	0	GO:0005634//nucleus;GO:0044732//mitotic spindle pole body;GO:0071341//medial cortical node;GO:0005935//cellular bud neck	GO:0004713//protein tyrosine kinase activity;GO:0004712//protein serine/threonine/tyrosine kinase activity;GO:0005524//ATP binding;GO:0004674//protein serine/threonine kinase activity	GO:0044878//mitotic cytokinesis checkpoint;GO:0036289//peptidyl-serine autophosphorylation;GO:0010697//negative regulation of spindle pole body separation;GO:0038083//peptidyl-tyrosine autophosphorylation;GO:0000320//re-entry into mitotic cell cycle;GO:1902402//signal transduction involved in mitotic DNA damage checkpoint;GO:0072453//signal transduction involved in G2 cell size control checkpoint…	K03114//mitosis inhibitor protein kinase SWE1 [EC:2.7.11.1]	gi|632912389|gb|KDB12186.1|//putative protein kinase [Ustilaginoidea virens]
lcl|JHTR01000006.1_cds_KDB17422.1_1679	2179	3514	1199	1.57432	9.79e-268	Up	8.88e-268	NA	NA	NA	NA	gi|632917969|gb|KDB17422.1|//hypothetical protein UV8b_1679 [Ustilaginoidea virens]
lcl|JHTR01000011.1_cds_KDB16411.1_2867	1143	2088.92	712.76	1.57431	3.98e-160	Up	5.04e-160	NA	NA	NA	NA	gi|632916896|gb|KDB16411.1|//hypothetical protein UV8b_2867 [Ustilaginoidea virens]
lcl|JHTR01000074.1_cds_KDB11306.1_7835	1479	3581	1224	1.5718	3.67e-272	Up	3.27e-272	NA	NA	NA	NA	gi|632911402|gb|KDB11306.1|//hypothetical protein UV8b_7835 [Ustilaginoidea virens]
lcl|JHTR01000009.1_cds_KDB16879.1_2470	864	8850	3027	1.57083	0	Up	0	GO:0042645//mitochondrial nucleoid	GO:0003941//L-serine ammonia-lyase activity;GO:0004794//L-threonine ammonia-lyase activity;GO:0030170//pyridoxal phosphate binding	GO:0006565//L-serine catabolic process;GO:0006567//threonine catabolic process	K17989//L-serine/L-threonine ammonia-lyase [EC:4.3.1.17 4.3.1.19]	gi|781085663|dbj|GAO15806.1|//hypothetical protein UVI_030320 [Ustilaginoidea virens]
lcl|JHTR01000065.1_cds_KDB11603.1_7570	1374	3013	1031	1.5702	4.82e-229	Up	4.92e-229	NA	NA	NA	K17945//tropomyosin, fungi type	gi|781081690|dbj|GAO19260.1|//hypothetical protein UVI_068420 [Ustilaginoidea virens];gi|632911736|gb|KDB11603.1|//actin lateral binding protein [Ustilaginoidea virens]
lcl|JHTR01000009.1_cds_KDB16790.1_2381	2592	16554.2	5682.75	1.56558	0	Up	0	NA	GO:0016787//hydrolase activity	NA	K05349//beta-glucosidase [EC:3.2.1.21]	gi|632917302|gb|KDB16790.1|//Cel3e putative secreted beta-glucosidase [Ustilaginoidea virens]
BGI_novel_G000011	2348	357.65	123.08	1.56199	4.59e-29	Up	1.41e-28	NA	NA	NA	NA	gi|632917170|gb|KDB16658.1|//hypothetical protein UV8b_2249 [Ustilaginoidea virens]
lcl|JHTR01000103.1_cds_KDB10854.1_8298	831	1572	541	1.56194	9.56e-120	Up	1.46e-119	NA	NA	NA	NA	gi|632910850|gb|KDB10854.1|//hypothetical protein UV8b_8298 [Ustilaginoidea virens]
lcl|JHTR01000041.1_cds_KDB12653.1_6499	8054	7195.01	2479.12	1.56021	0	Up	0	GO:0016020//membrane;GO:0005794//Golgi apparatus	GO:0003746//translation elongation factor activity;GO:0016740//transferase activity	GO:0006414//translational elongation	K11095//U1 small nuclear ribonucleoprotein C;K16075//magnesium transporter;K00750//glycogenin [EC:2.4.1.186]	gi|632912901|gb|KDB12652.1|//GTP-binding protein 2 [Ustilaginoidea virens];gi|632912902|gb|KDB12653.1|//glucose N-acetyltransferase [Ustilaginoidea virens]
lcl|JHTR01000110.1_cds_KDB10824.1_8335	2737	5514	1902	1.55862	0	Up	0	GO:0005634//nucleus;GO:0005739//mitochondrion	GO:0000404//heteroduplex DNA loop binding;GO:1990043//5' deoxyribonuclease (pyrimidine dimer) activity	GO:1990731//UV-damage excision repair, DNA incision;GO:0006281//DNA repair;GO:0009411//response to UV;GO:0006298//mismatch repair;GO:0043504//mitochondrial DNA repair;GO:0006290//pyrimidine dimer repair;GO:0006289//nucleotide-excision repair	K13281//UV DNA damage endonuclease [EC:3.-.-.-]	gi|632910800|gb|KDB10824.1|//UV-endonuclease UVE-1 [Ustilaginoidea virens]
lcl|JHTR01000001.1_cds_KDB18717.1_108	1362	107	37	1.55505	3.39e-10	Up	1.49e-09	NA	GO:0008270//zinc ion binding;GO:0016491//oxidoreductase activity	GO:0055114//oxidation-reduction process	K18369//alcohol dehydrogenase [EC:1.1.1.-]	gi|632919328|gb|KDB18717.1|//S-(hydroxymethyl)glutathione dehydrogenase [Ustilaginoidea virens]
lcl|JHTR01000028.1_cds_KDB13934.1_5268	1938	7210	2496	1.55342	0	Up	0	GO:0005634//nucleus	GO:0004077//biotin-[acetyl-CoA-carboxylase] ligase activity;GO:0071734//biotin-[pyruvate-carboxylase] ligase activity	GO:0009305//protein biotinylation	K01942//biotin--protein ligase [EC:6.3.4.9 6.3.4.10 6.3.4.11 6.3.4.15]	gi|781084722|dbj|GAO16648.1|//hypothetical protein UVI_039500 [Ustilaginoidea virens]
lcl|JHTR01000010.1_cds_KDB16475.1_2510	2037	880	305	1.55173	1.82e-67	Up	3.85e-67	NA	NA	NA	K11360//transcriptional activator SPT8;K14544//U3 small nucleolar RNA-associated protein 22	gi|632916971|gb|KDB16475.1|//hypothetical protein UV8b_2510 [Ustilaginoidea virens]
lcl|JHTR01000040.1_cds_KDB12712.1_6368	360	23	8	1.5466	0.000923032	Up	0.00523988	NA	NA	NA	NA	gi|632912969|gb|KDB12712.1|//hypothetical protein UV8b_6368 [Ustilaginoidea virens]
lcl|JHTR01000005.1_cds_KDB17690.1_1574	465	69	24	1.5466	2.75e-07	Up	1.33e-06	NA	NA	NA	NA	gi|632918251|gb|KDB17690.1|//hypothetical protein UV8b_1574 [Ustilaginoidea virens]
lcl|JHTR01000004.1_cds_KDB17878.1_1245	1718	3350.77	1166.88	1.54488	1.55e-248	Up	1.49e-248	NA	NA	NA	NA	gi|632918449|gb|KDB17878.1|//hypothetical protein UV8b_1245 [Ustilaginoidea virens]
lcl|JHTR01000042.1_cds_KDB12542.1_6563	1851	1915.48	667.62	1.54365	6.09e-143	Up	8.35e-143	GO:0005829//cytosol	GO:0005524//ATP binding;GO:0004386//helicase activity;GO:0003676//nucleic acid binding	NA	K14810//ATP-dependent RNA helicase DDX56/DBP9 [EC:3.6.4.13]	gi|632912785|gb|KDB12542.1|//ATP-dependent RNA helicase dbp9 [Ustilaginoidea virens]
lcl|JHTR01000003.1_cds_KDB18277.1_1125	2019	5580	1945	1.54354	0	Up	0	GO:0016020//membrane	GO:0016740//transferase activity	NA	K11702//beta-1,2-xylosyltransferase [EC:2.4.2.-]	gi|632918865|gb|KDB18277.1|//putative capsule associated protein [Ustilaginoidea virens]
lcl|JHTR01000005.1_cds_KDB17506.1_1390	2172	9360	3274	1.53849	0	Up	0	NA	NA	GO:0009987//cellular process	K11648//SWI/SNF-related matrix-associated actin-dependent regulator of chromatin subfamily B member 1	gi|632918067|gb|KDB17506.1|//hypothetical protein UV8b_1390 [Ustilaginoidea virens]
lcl|JHTR01000005.1_cds_KDB17742.1_1626	2587	2278.74	798.78	1.53541	2.77e-168	Up	3.41e-168	NA	GO:0016874//ligase activity	GO:0008152//metabolic process	K01897//long-chain acyl-CoA synthetase [EC:6.2.1.3];K01904//4-coumarate--CoA ligase [EC:6.2.1.12];K14818//ribosome assembly protein SQT1	gi|632918303|gb|KDB17742.1|//phenylacetyl-CoA ligase [Ustilaginoidea virens];gi|953394832|ref|XP_014541658.1|//phenylacetyl-CoA ligase, partial [Metarhizium brunneum ARSEF 3297]
lcl|JHTR01000005.1_cds_KDB17591.1_1475	468	114	40	1.534	1.49e-10	Up	6.47e-10	NA	NA	NA	NA	gi|632918152|gb|KDB17591.1|//hypothetical protein UV8b_1475 [Ustilaginoidea virens]
lcl|JHTR01000005.1_cds_KDB17645.1_1529	555	322.58	113.39	1.5314	9.51e-26	Up	3.05e-25	NA	NA	NA	NA	gi|632918206|gb|KDB17645.1|//hypothetical protein UV8b_1529 [Ustilaginoidea virens]
lcl|JHTR01000019.1_cds_KDB15043.1_4189	1728	91	32	1.53084	7.78e-09	Up	3.55e-08	NA	NA	NA	K07762//pappalysin-1 [EC:3.4.24.79]	gi|781085026|dbj|GAO16359.1|//hypothetical protein UVI_036340 [Ustilaginoidea virens];gi|632915450|gb|KDB15043.1|//metalloprotease 1 [Ustilaginoidea virens]
lcl|JHTR01000011.1_cds_KDB16285.1_2741	828	1868	658	1.52838	1.8e-137	Up	2.52e-137	NA	NA	NA	NA	gi|632916770|gb|KDB16285.1|//hypothetical protein UV8b_2741 [Ustilaginoidea virens]
lcl|JHTR01000005.1_cds_KDB17602.1_1486	1596	2346.53	828.26	1.52541	1.37e-171	Up	1.68e-171	NA	NA	NA	NA	gi|632918163|gb|KDB17602.1|//hypothetical protein UV8b_1486 [Ustilaginoidea virens]
BGI_novel_G000036	1665	1401.06	495.11	1.52374	2.9e-103	Up	4.88e-103	NA	NA	NA	NA	gi|342888464|gb|EGU87764.1|//hypothetical protein FOXB_01718 [Fusarium oxysporum Fo5176]
lcl|JHTR01000005.1_cds_KDB17740.1_1624	525	48	17	1.52054	1.32e-05	Up	6.8e-05	NA	NA	NA	NA	gi|632918301|gb|KDB17740.1|//hypothetical protein UV8b_1624 [Ustilaginoidea virens]
lcl|JHTR01000025.1_cds_KDB14178.1_4968	459	440	156	1.519	6.61e-34	Up	1.92e-33	NA	NA	NA	NA	gi|632914536|gb|KDB14178.1|//hypothetical protein UV8b_4968 [Ustilaginoidea virens]
lcl|JHTR01000003.1_cds_KDB18134.1_982	1809	6412.86	2275.72	1.51769	0	Up	0	GO:0016021//integral component of membrane	NA	NA	K01052//lysosomal acid lipase/cholesteryl ester hydrolase [EC:3.1.1.13]	gi|632918722|gb|KDB18134.1|//triacylglycerol lipase [Ustilaginoidea virens]
lcl|JHTR01000007.1_cds_KDB17408.1_2005	2024	23464	8336	1.51606	0	Up	0	GO:0005634//nucleus;GO:0005829//cytosol	GO:0000287//magnesium ion binding;GO:0050483//IMP 5'-nucleotidase activity	GO:0006190//inosine salvage;GO:0071592//nicotinic acid riboside biosynthetic process;GO:0071590//nicotinamide riboside biosynthetic process;GO:0016311//dephosphorylation;GO:0009117//nucleotide metabolic process	K18550//IMP and pyridine-specific 5'-nucleotidase [EC:3.1.3.99 3.1.3.-]	gi|632917945|gb|KDB17408.1|//IMP-specific 5'-nucleotidase 1 [Ustilaginoidea virens]
lcl|JHTR01000044.1_cds_KDB12500.1_6724	2364	809	288	1.51311	4.9e-60	Up	1.09e-59	NA	NA	NA	NA	gi|632912732|gb|KDB12500.1|//alpha/beta hydrolase fold protein [Ustilaginoidea virens]
lcl|JHTR01000002.1_cds_KDB18531.1_773	882	87	31	1.51179	2.01e-08	Up	9.3e-08	NA	NA	NA	K06897//7,8-dihydropterin-6-yl-methyl-4-(beta-D-ribofuranosyl)aminobenzene 5'-phosphate synthase [EC:2.5.1.105];K12584//m7GpppX diphosphatase [EC:3.6.1.59];K20181//vacuolar protein sorting-associated protein 18	gi|632919136|gb|KDB18531.1|//sam domain containing protein [Ustilaginoidea virens]
lcl|JHTR01000028.1_cds_KDB13885.1_5219	1086	1584.36	564.86	1.51098	4.74e-115	Up	7.45e-115	GO:0016021//integral component of membrane;GO:0005739//mitochondrion	NA	GO:0006810//transport	K15114//mitochondrial ornithine carrier protein;K15109//solute carrier family 25 (mitochondrial carnitine/acylcarnitine transporter), member 20/29	gi|632914223|gb|KDB13885.1|//mitochondrial carrier protein [Ustilaginoidea virens]
lcl|JHTR01000003.1_cds_KDB18063.1_911	222	56	20	1.50847	3.77e-06	Up	1.89e-05	NA	NA	NA	NA	gi|632918651|gb|KDB18063.1|//DUF1909-domain-containing protein [Ustilaginoidea virens]
lcl|JHTR01000036.1_cds_KDB13058.1_6058	552	2084.4	745.21	1.50695	5.15e-150	Up	6.82e-150	GO:0005622//intracellular	GO:0005525//GTP binding	GO:0007264//small GTPase mediated signal transduction	K07955//ADP-ribosylation factor-like protein 8	gi|632913341|gb|KDB13058.1|//ADP-ribosylation factor family protein [Ustilaginoidea virens]
lcl|JHTR01000040.1_cds_KDB12792.1_6448	1095	49.51	17.71	1.5062	1.14e-05	Up	5.89e-05	NA	NA	NA	NA	gi|632913049|gb|KDB12792.1|//DDHD domain-containing protein [Ustilaginoidea virens]
lcl|JHTR01000044.1_cds_KDB12463.1_6687	1604	8095.19	2901.89	1.50311	0	Up	0	NA	NA	NA	K15393//beta-cyclopiazonate dehydrogenase [EC:1.21.99.1]	gi|632912695|gb|KDB12463.1|//FAD dependent oxidoreductase [Ustilaginoidea virens]
lcl|JHTR01000019.1_cds_KDB15019.1_4165	810	237.72	85.34	1.50101	4.58e-19	Up	1.63e-18	GO:0005634//nucleus;GO:0000502//proteasome complex;GO:0019031//viral envelope;GO:0005737//cytoplasm	NA	GO:0045002//double-strand break repair via single-strand annealing;GO:0071630//nucleus-associated proteasomal ubiquitin-dependent protein catabolic process;GO:0031144//proteasome localization;GO:0015031//protein transport;GO:0000730//DNA recombinase assembly	K11888//protein Cut8;K10873//DNA repair and recombination protein RAD52	gi|781084172|dbj|GAO17103.1|//hypothetical protein UVI_044520 [Ustilaginoidea virens]
lcl|JHTR01000032.1_cds_KDB13449.1_5828	447	36	13	1.49253	0.000123918	Up	0.000667672	NA	NA	NA	NA	gi|632913761|gb|KDB13449.1|//hypothetical protein UV8b_5828 [Ustilaginoidea virens]
lcl|JHTR01000015.1_cds_KDB15572.1_3603	501	841	304	1.49107	4.96e-61	Up	1.1e-60	NA	GO:0016740//transferase activity	NA	K00826//branched-chain amino acid aminotransferase [EC:2.6.1.42]	gi|632916013|gb|KDB15572.1|//putative branched-chain amino acid aminotransferase [Ustilaginoidea virens]
lcl|JHTR01000038.1_cds_KDB12877.1_6238	4079	11990	4339.87	1.48915	0	Up	0	NA	NA	NA	K19849//signaling mucin MSB2;K05747//Wiskott-Aldrich syndrome protein;K01183//chitinase [EC:3.2.1.14]	gi|632913143|gb|KDB12874.1|//glycosyl transferase [Ustilaginoidea virens];gi|632913146|gb|KDB12877.1|//DUF1264 domain protein [Ustilaginoidea virens]
lcl|JHTR01000007.1_cds_KDB17261.1_1858	1272	1670	605	1.48788	1.84e-118	Up	2.83e-118	NA	NA	NA	NA	gi|632917798|gb|KDB17261.1|//hypothetical protein UV8b_1858 [Ustilaginoidea virens]
lcl|JHTR01000008.1_cds_KDB17012.1_2104	1563	2809	1018	1.48736	1.63e-197	Up	1.83e-197	NA	NA	NA	K10295//F-box protein 9	gi|632917535|gb|KDB17012.1|//F-box domain containing protein [Ustilaginoidea virens]
lcl|JHTR01000007.1_cds_KDB17154.1_1751	1329	1389	504	1.48559	1.03e-98	Up	1.76e-98	NA	NA	NA	K02875//large subunit ribosomal protein L14e;K16075//magnesium transporter	gi|632917691|gb|KDB17154.1|//hypothetical protein UV8b_1751 [Ustilaginoidea virens]
lcl|JHTR01000076.1_cds_KDB11241.1_7916	7669	4807.45	1745.39	1.48476	0	Up	0	NA	NA	NA	NA	gi|632911328|gb|KDB11241.1|//hypothetical protein UV8b_7916 [Ustilaginoidea virens]
lcl|JHTR01000030.1_cds_KDB13618.1_5450	654	436.48	158.59	1.48365	1.4e-32	Up	4.12e-32	NA	NA	NA	NA	gi|632913941|gb|KDB13618.1|//ThiJ/PfpI family protein [Ustilaginoidea virens]
lcl|JHTR01000078.1_cds_KDB11169.1_7980	621	209	76	1.48247	9.23e-17	Up	3.43e-16	NA	NA	NA	NA	gi|632911247|gb|KDB11169.1|//hypothetical protein UV8b_7980 [Ustilaginoidea virens]
lcl|JHTR01000060.1_cds_KDB11759.1_7399	945	66	24	1.48247	9.3e-07	Up	4.56e-06	NA	NA	NA	K05528//alpha 1,6-mannosyltransferase [EC:2.4.1.232]	gi|632911912|gb|KDB11759.1|//mannosyl phosphorylinositol ceramide synthase SUR1 [Ustilaginoidea virens]
lcl|JHTR01000026.1_cds_KDB14033.1_5022	4313	2245.98	817.86	1.48046	2.49e-157	Up	3.21e-157	NA	NA	NA	NA	gi|632914386|gb|KDB14033.1|//hypothetical protein UV8b_5022 [Ustilaginoidea virens]
lcl|JHTR01000100.1_cds_KDB10894.1_8266	2190	3847	1408	1.47313	8.12e-266	Up	7.4e-266	GO:0005634//nucleus;GO:0005737//cytoplasm	GO:0004151//dihydroorotase activity	GO:0006221//pyrimidine nucleotide biosynthetic process;GO:0006207//'de novo' pyrimidine nucleobase biosynthetic process;GO:0019856//pyrimidine nucleobase biosynthetic process	K01465//dihydroorotase [EC:3.5.2.3]	gi|632910900|gb|KDB10894.1|//dihydroorotase [Ustilaginoidea virens];gi|781081186|dbj|GAO19679.1|//hypothetical protein UVI_073040 [Ustilaginoidea virens]
lcl|JHTR01000051.1_cds_KDB12059.1_7052	3714	11348	4155.29	1.47246	0	Up	0	GO:0016020//membrane	GO:0016705//oxidoreductase activity, acting on paired donors, with incorporation or reduction of molecular oxygen;GO:0020037//heme binding;GO:0005506//iron ion binding;GO:0004497//monooxygenase activity	GO:0055114//oxidation-reduction process	K21293//cytochrome P450 family 619	gi|632912254|gb|KDB12059.1|//cytochrome P450 [Ustilaginoidea virens]
lcl|JHTR01000061.1_cds_KDB11708.1_7417	5415	4951	1816	1.47	0	Up	0	GO:0030686//90S preribosome;GO:0033553//rDNA heterochromatin;GO:0032040//small-subunit processome;GO:0044732//mitotic spindle pole body;GO:0030688//preribosome, small subunit precursor;GO:0005739//mitochondrion;GO:0034455//t-UTP complex	GO:0030515//snoRNA binding	GO:0000472//endonucleolytic cleavage to generate mature 5'-end of SSU-rRNA from (SSU-rRNA, 5.8S rRNA, LSU-rRNA);GO:0000447//endonucleolytic cleavage in ITS1 to separate SSU-rRNA from 5.8S rRNA and LSU-rRNA from tricistronic rRNA transcript (SSU-rRNA, 5.8S rRNA, LSU-rRNA);GO:0045943//positive regulation of transcription from RNA polymerase I promoter;GO:0000480//endonucleolytic cleavage in 5'-ETS …	K14550//U3 small nucleolar RNA-associated protein 10	gi|632911857|gb|KDB11708.1|//U3 small nucleolar RNA-associated protein [Ustilaginoidea virens]
lcl|JHTR01000009.1_cds_KDB16694.1_2285	1374	4607	1690	1.46984	0	Up	0	GO:0016021//integral component of membrane	NA	NA	K18693//diacylglycerol diphosphate phosphatase / phosphatidate phosphatase [EC:3.1.3.81 3.1.3.4]	gi|632917206|gb|KDB16694.1|//PAP2 domain containing protein [Ustilaginoidea virens]
lcl|JHTR01000023.1_cds_KDB14520.1_4791	2253	6902	2532	1.46978	0	Up	0	GO:0005634//nucleus	GO:0046872//metal ion binding;GO:0003677//DNA binding;GO:0000981//RNA polymerase II transcription factor activity, sequence-specific DNA binding;GO:0008270//zinc ion binding	GO:0006357//regulation of transcription from RNA polymerase II promoter;GO:0006355//regulation of transcription, DNA-templated	K02365//separase [EC:3.4.22.49]	gi|632914891|gb|KDB14520.1|//putative GAL4-like transcriptional activator [Ustilaginoidea virens]
lcl|JHTR01000005.1_cds_KDB17539.1_1423	1747	2801.73	1029.56	1.46733	4e-193	Up	4.58e-193	NA	NA	NA	K01167//ribonuclease T1 [EC:3.1.27.3]	gi|632918100|gb|KDB17539.1|//guanyl-specific ribonuclease f1 [Ustilaginoidea virens];gi|632918099|gb|KDB17538.1|//hypothetical protein UV8b_1422 [Ustilaginoidea virens]
lcl|JHTR01000023.1_cds_KDB14393.1_4664	597	315	116	1.46427	1e-23	Up	3.32e-23	NA	NA	NA	NA	gi|632914764|gb|KDB14393.1|//hypothetical protein UV8b_4664 [Ustilaginoidea virens]
lcl|JHTR01000041.1_cds_KDB12654.1_6500	1674	1590	587	1.46063	6.61e-110	Up	1.07e-109	NA	NA	NA	K06009//yapsin 1/2 [EC:3.4.23.41]	gi|632912903|gb|KDB12654.1|//aspartic-type endopeptidase [Ustilaginoidea virens]
lcl|JHTR01000046.1_cds_KDB12317.1_6804	2547	4270	1577	1.46009	6.26e-291	Up	5.32e-291	NA	NA	NA	NA	gi|632912538|gb|KDB12317.1|//hypothetical protein UV8b_6804 [Ustilaginoidea virens]
lcl|JHTR01000019.1_cds_KDB15050.1_4196	2068	7002	2586	1.46009	0	Up	0	NA	NA	NA	K09240//transcriptional regulatory protein CAT8	gi|632915457|gb|KDB15050.1|//amidohydrolase [Ustilaginoidea virens]
lcl|JHTR01000010.1_cds_KDB16584.1_2619	456	59.97	22.2	1.45672	3.22e-06	Up	1.61e-05	GO:0005622//intracellular;GO:0005886//plasma membrane	GO:0003779//actin binding;GO:0005524//ATP binding;GO:0004672//protein kinase activity	GO:0006468//protein phosphorylation	K20183//Vam6/Vps39-like protein vacuolar protein sorting-associated protein 39	gi|632917080|gb|KDB16584.1|//protein kinase domain-containing protein [Ustilaginoidea virens]
lcl|JHTR01000007.1_cds_KDB17158.1_1755	267	277.57	103.23	1.45003	6.71e-21	Up	2.31e-20	GO:0042729//DASH complex	GO:0051010//microtubule plus-end binding	GO:1990758//mitotic sister chromatid biorientation	NA	gi|632917695|gb|KDB17158.1|//DUF1721 domain containing protein [Ustilaginoidea virens]
lcl|JHTR01000031.1_cds_KDB13478.1_5576	4274	25936.8	9651.45	1.44922	0	Up	0	NA	NA	NA	NA	gi|632913794|gb|KDB13478.1|//hypothetical protein UV8b_5576 [Ustilaginoidea virens]
lcl|JHTR01000007.1_cds_KDB17347.1_1944	2232	539	201	1.44613	2.78e-38	Up	7.61e-38	GO:0005634//nucleus	GO:0000981//RNA polymerase II transcription factor activity, sequence-specific DNA binding;GO:0008270//zinc ion binding	GO:0006357//regulation of transcription from RNA polymerase II promoter	K09242//transcriptional regulatory protein LEU3	gi|632917884|gb|KDB17347.1|//C6 zinc finger domain protein [Ustilaginoidea virens]
lcl|JHTR01000005.1_cds_KDB17528.1_1412	2731	9064.19	3384.19	1.44441	0	Up	0	NA	NA	NA	K14688//solute carrier family 30 (zinc transporter), member 1;K02365//separase [EC:3.4.22.49];K15385//aspyridone synthetase trans-acting enoyl reductase;K00573//protein-L-isoaspartate(D-aspartate) O-methyltransferase [EC:2.1.1.77]	gi|632918089|gb|KDB17528.1|//C6 transcription factor [Ustilaginoidea virens]
lcl|JHTR01000014.1_cds_KDB15749.1_3389	2809	16586.5	6193.01	1.44434	0	Up	0	NA	NA	NA	K14018//phospholipase A-2-activating protein	gi|632916202|gb|KDB15749.1|//phospholipase A-2-activating protein [Ustilaginoidea virens];gi|781084098|dbj|GAO17238.1|//hypothetical protein UVI_045960 [Ustilaginoidea virens]
lcl|JHTR01000001.1_cds_KDB18760.1_151	933	166.02	62	1.44406	2.5e-13	Up	1.01e-12	NA	NA	NA	NA	gi|632919371|gb|KDB18760.1|//hypothetical protein UV8b_151 [Ustilaginoidea virens]
lcl|JHTR01000067.1_cds_KDB11490.1_7635	1203	669.33	250.04	1.4436	7.35e-47	Up	1.86e-46	NA	NA	NA	NA	gi|632911612|gb|KDB11487.1|//putative ubiquitination network signaling protein [Ustilaginoidea virens];gi|632911615|gb|KDB11490.1|//NADH-ubiquinone oxidoreductase complex 1 lyr family protein [Ustilaginoidea virens]
lcl|JHTR01000005.1_cds_KDB17556.1_1440	4337	15398	5753	1.4434	0	Up	0	GO:0016021//integral component of membrane	GO:0004553//hydrolase activity, hydrolyzing O-glycosyl compounds	GO:0005975//carbohydrate metabolic process	K01207//beta-N-acetylhexosaminidase [EC:3.2.1.52]	gi|632918117|gb|KDB17556.1|//glycoside hydrolase family 3 protein [Ustilaginoidea virens]
lcl|JHTR01000008.1_cds_KDB16986.1_2078	804	232	87	1.43808	1.21e-17	Up	4.41e-17	NA	NA	NA	NA	gi|632917509|gb|KDB16986.1|//conserved glycine-rich protein [Ustilaginoidea virens]
lcl|JHTR01000063.1_cds_KDB11650.1_7507	1677	9820	3683	1.43788	0	Up	0	NA	GO:0016491//oxidoreductase activity	GO:0055114//oxidation-reduction process	K20523//SH3 domain-containing YSC84-like protein 1	gi|781083823|dbj|GAO17445.1|//hypothetical protein UVI_048180 [Ustilaginoidea virens]
lcl|JHTR01000056.1_cds_KDB11923.1_7248	1405	4842	1817	1.43709	0	Up	0	NA	GO:0016491//oxidoreductase activity	GO:0055114//oxidation-reduction process	K00059//3-oxoacyl-[acyl-carrier protein] reductase [EC:1.1.1.100];K18337//L-rhamnose 1-dehydrogenase [EC:1.1.1.378 1.1.1.377 1.1.1.173]	gi|632912093|gb|KDB11923.1|//short-chain dehydrogenase/reductase [Ustilaginoidea virens]
lcl|JHTR01000044.1_cds_KDB12483.1_6707	1666	6464.16	2428.13	1.43566	0	Up	0	NA	GO:0035091//phosphatidylinositol binding	NA	K01183//chitinase [EC:3.2.1.14]	gi|632912716|gb|KDB12484.1|//IQ calmodulin-binding motif protein [Ustilaginoidea virens] ;gi|632912715|gb|KDB12483.1|//sorting nexin-like protein [Ustilaginoidea virens]
lcl|JHTR01000010.1_cds_KDB16527.1_2562	285	101	38	1.43332	7.04e-09	Up	3.21e-08	NA	GO:0008138//protein tyrosine/serine/threonine phosphatase activity;GO:0004725//protein tyrosine phosphatase activity	GO:0035335//peptidyl-tyrosine dephosphorylation	NA	gi|781084680|dbj|GAO16731.1|//hypothetical protein UVI_040400 [Ustilaginoidea virens]
lcl|JHTR01000023.1_cds_KDB14483.1_4754	1287	3265	1229	1.43264	7.77e-217	Up	8.19e-217	NA	NA	NA	K18703//succinate---hydroxymethylglutarate CoA-transferase [EC:2.8.3.13]	gi|632914854|gb|KDB14483.1|//PHD finger domain-containing protein [Ustilaginoidea virens]
lcl|JHTR01000073.1_cds_KDB11333.1_7795	756	516	195	1.42694	4.59e-36	Up	1.29e-35	GO:0016020//membrane	GO:0004672//protein kinase activity	GO:0016310//phosphorylation	K06276//3-phosphoinositide dependent protein kinase-1 [EC:2.7.11.1];K06683//cell division control protein CDC15 [EC:2.7.11.1]	gi|632911434|gb|KDB11333.1|//hypothetical protein UV8b_7795 [Ustilaginoidea virens]
lcl|JHTR01000009.1_cds_KDB16745.1_2336	5685	1500	567	1.42658	2.7e-100	Up	4.6e-100	NA	NA	NA	K20705//dynamin-binding protein	gi|632917257|gb|KDB16745.1|//putative Rho guanyl nucleotide exchange factor [Ustilaginoidea virens]
lcl|JHTR01000042.1_cds_KDB12563.1_6584	1965	3643	1378	1.42559	6.81e-240	Up	6.7e-240	NA	NA	NA	NA	gi|632912806|gb|KDB12563.1|//hypothetical protein UV8b_6584 [Ustilaginoidea virens]
lcl|JHTR01000023.1_cds_KDB14446.1_4717	1377	2772	1050	1.42358	1e-182	Up	1.18e-182	NA	GO:0005544//calcium-dependent phospholipid binding;GO:0005509//calcium ion binding	NA	K17095//annexin A7/11	gi|632914817|gb|KDB14446.1|//annexin XIV [Ustilaginoidea virens]
lcl|JHTR01000031.1_cds_KDB13591.1_5689	2449	17112	6497	1.4202	0	Up	0	GO:0016020//membrane;GO:0016021//integral component of membrane	NA	NA	K11761//chromatin structure-remodeling complex protein RSC7	gi|632913907|gb|KDB13591.1|//RSC complex subunit Rsc7 [Ustilaginoidea virens]
lcl|JHTR01000065.1_cds_KDB11591.1_7558	1335	2646	1005	1.41966	8.15e-174	Up	9.88e-174	NA	NA	NA	K19996//phosphatidylinositol transfer protein SFH5;K08254//glucan endo-1,3-alpha-glucosidase [EC:3.2.1.59]	gi|632911724|gb|KDB11591.1|//putative phosphatidylinositol transporter [Ustilaginoidea virens]
lcl|JHTR01000012.1_cds_KDB16082.1_3012	2403	1337.67	509.33	1.41609	9.81e-89	Up	1.79e-88	GO:0044448//cell cortex part;GO:0032155//cell division site part	GO:0046872//metal ion binding	GO:1903475//mitotic actomyosin contractile ring assembly;GO:0048519//negative regulation of biological process;GO:1903436//regulation of mitotic cytokinetic process;GO:0035023//regulation of Rho protein signal transduction	K05760//paxillin	gi|632916556|gb|KDB16082.1|//LIM domain protein [Ustilaginoidea virens]
lcl|JHTR01000019.1_cds_KDB14937.1_4083	1170	585	223	1.41443	4.53e-40	Up	1.21e-39	NA	NA	NA	NA	gi|632915344|gb|KDB14937.1|//hypothetical protein UV8b_4083 [Ustilaginoidea virens]
lcl|JHTR01000003.1_cds_KDB18171.1_1019	3432	4597	1754	1.41308	3.95e-298	Up	3.32e-298	NA	NA	NA	NA	gi|632918759|gb|KDB18171.1|//GRAM domain-containing protein [Ustilaginoidea virens]
lcl|JHTR01000014.1_cds_KDB15826.1_3466	3657	10213	3903	1.41079	0	Up	0	GO:0005634//nucleus	GO:0046872//metal ion binding;GO:0003677//DNA binding;GO:0000981//RNA polymerase II transcription factor activity, sequence-specific DNA binding;GO:0008270//zinc ion binding	GO:0006357//regulation of transcription from RNA polymerase II promoter;GO:0006355//regulation of transcription, DNA-templated	K11648//SWI/SNF-related matrix-associated actin-dependent regulator of chromatin subfamily B member 1;K19852//serine/threonine protein kinase KIN1/2 [EC:2.7.11.1];K01301//N-acetylated-alpha-linked acidic dipeptidase [EC:3.4.17.21]	gi|632916279|gb|KDB15826.1|//putative pathway-specific nitrogen regulator [Ustilaginoidea virens]
lcl|JHTR01000033.1_cds_KDB13276.1_5866	684	1201	459	1.41071	1.81e-79	Up	3.5e-79	NA	NA	NA	NA	gi|632913578|gb|KDB13276.1|//hypothetical protein UV8b_5866 [Ustilaginoidea virens]
lcl|JHTR01000036.1_cds_KDB13088.1_6088	3111	13284	5078.62	1.41022	0	Up	0	NA	NA	NA	NA	gi|632913371|gb|KDB13088.1|//F-box domain containing protein [Ustilaginoidea virens];gi|781084117|dbj|GAO17154.1|//hypothetical protein UVI_045050 [Ustilaginoidea virens]
lcl|JHTR01000011.1_cds_KDB16320.1_2776	3863	21750.8	8322.7	1.40898	0	Up	0	GO:0005634//nucleus;GO:0005737//cytoplasm	GO:0008641//small protein activating enzyme activity;GO:0005524//ATP binding;GO:0045145//single-stranded DNA 5'-3' exodeoxyribonuclease activity	GO:0006464//cellular protein modification process;GO:0016567//protein ubiquitination;GO:0090305//nucleic acid phosphodiester bond hydrolysis;GO:0006259//DNA metabolic process	K03178//ubiquitin-activating enzyme E1 [EC:6.2.1.45]	gi|743659199|gb|KID86483.1|//ubiquitin-activating enzyme E1 1 [Metarhizium guizhouense ARSEF 977];gi|632916805|gb|KDB16320.1|//ubiquitin-activating enzyme E1 1 [Ustilaginoidea virens]
lcl|JHTR01000022.1_cds_KDB14568.1_4618	1749	3220	1233	1.40793	2.09e-208	Up	2.27e-208	GO:0005730//nucleolus	GO:0009383//rRNA (cytosine-C5-)-methyltransferase activity	GO:0070475//rRNA base methylation	K15264//putative methyltransferase [EC:2.1.1.-]	gi|632914944|gb|KDB14568.1|//putative NOL1/NOP2/sun domain protein [Ustilaginoidea virens]
lcl|JHTR01000067.1_cds_KDB11479.1_7624	1674	31772	12185	1.40569	0	Up	0	GO:0016021//integral component of membrane	GO:0022891//substrate-specific transmembrane transporter activity	GO:0008643//carbohydrate transport;GO:0055085//transmembrane transport	K08139//MFS transporter, SP family, sugar:H+ symporter	gi|632911604|gb|KDB11479.1|//glucose transporter [Ustilaginoidea virens]
lcl|JHTR01000052.1_cds_KDB12037.1_7123	831	86	33	1.40491	1.06e-07	Up	5.01e-07	NA	NA	NA	NA	gi|632912226|gb|KDB12037.1|//V8-like Glu-specific endopeptidase [Ustilaginoidea virens]
lcl|JHTR01000014.1_cds_KDB15843.1_3483	3294	5014.48	1928.5	1.40166	0	Up	0	GO:0005634//nucleus	GO:0003723//RNA binding;GO:0005524//ATP binding;GO:0003724//RNA helicase activity	GO:0016075//rRNA catabolic process;GO:0071031//nuclear mRNA surveillance of mRNA 3'-end processing	K12598//ATP-dependent RNA helicase DOB1 [EC:3.6.4.13]	gi|632916296|gb|KDB15843.1|//ATP-dependent RNA helicase DOB1 [Ustilaginoidea virens]
lcl|JHTR01000002.1_cds_KDB18512.1_754	1403	3231	1243	1.40119	1.29e-207	Up	1.4e-207	NA	GO:0016491//oxidoreductase activity	GO:0055114//oxidation-reduction process	NA	gi|632919117|gb|KDB18512.1|//NADP:D-xylose dehydrogenase [Ustilaginoidea virens]
lcl|JHTR01000072.1_cds_KDB11379.1_7772	2467	1558.63	601.85	1.39584	7.91e-101	Up	1.34e-100	NA	NA	NA	K11681//helicase SWR1 [EC:3.6.4.12];K15340//DNA cross-link repair 1A protein	gi|632911484|gb|KDB11379.1|//hypothetical protein UV8b_7772 [Ustilaginoidea virens]
lcl|JHTR01000002.1_cds_KDB18310.1_552	675	172	66.49	1.39424	3.9e-13	Up	1.58e-12	NA	NA	NA	NA	gi|632918915|gb|KDB18310.1|//hypothetical protein UV8b_552 [Ustilaginoidea virens]
lcl|JHTR01000020.1_cds_KDB14879.1_4402	1893	297	115	1.39187	5.2e-21	Up	1.79e-20	NA	NA	NA	NA	gi|632915272|gb|KDB14879.1|//hypothetical protein UV8b_4402 [Ustilaginoidea virens]
lcl|JHTR01000056.1_cds_KDB11909.1_7234	1407	142	55	1.39143	3.39e-11	Up	1.44e-10	NA	NA	NA	NA	gi|632912079|gb|KDB11909.1|//hypothetical protein UV8b_7234 [Ustilaginoidea virens]
lcl|JHTR01000003.1_cds_KDB18016.1_864	1389	764	296	1.39102	2.2e-50	Up	5.33e-50	NA	NA	NA	NA	gi|632918604|gb|KDB18016.1|//hypothetical protein UV8b_864 [Ustilaginoidea virens]
lcl|JHTR01000015.1_cds_KDB15470.1_3501	984	27.51	10.66	1.39079	0.000846073	Up	0.00478862	GO:0005634//nucleus	GO:0000981//RNA polymerase II transcription factor activity, sequence-specific DNA binding;GO:0008270//zinc ion binding	GO:0006357//regulation of transcription from RNA polymerase II promoter	NA	gi|632915911|gb|KDB15470.1|//hypothetical protein UV8b_3501 [Ustilaginoidea virens]
lcl|JHTR01000058.1_cds_KDB11816.1_7329	1491	2146	832	1.39004	4.65e-137	Up	6.53e-137	GO:0005740//mitochondrial envelope;GO:0005829//cytosol	GO:0004150//dihydroneopterin aldolase activity;GO:0004156//dihydropteroate synthase activity;GO:0003848//2-amino-4-hydroxy-6-hydroxymethyldihydropteridine diphosphokinase activity	GO:0046654//tetrahydrofolate biosynthetic process	K13941//2-amino-4-hydroxy-6-hydroxymethyldihydropteridine diphosphokinase / dihydropteroate synthase [EC:2.7.6.3 2.5.1.15]	gi|632911976|gb|KDB11816.1|//folic acid synthesis protein [Ustilaginoidea virens]
lcl|JHTR01000019.1_cds_KDB14917.1_4063	1938	16917.2	6568.55	1.38789	0	Up	0	GO:0005829//cytosol	GO:0005524//ATP binding;GO:0004825//methionine-tRNA ligase activity	GO:0006431//methionyl-tRNA aminoacylation	K01874//methionyl-tRNA synthetase [EC:6.1.1.10]	gi|632915324|gb|KDB14917.1|//methionyl-tRNA synthetase [Ustilaginoidea virens]
lcl|JHTR01000035.1_cds_KDB13143.1_6014	1263	1094	425	1.38712	7.86e-71	Up	1.62e-70	NA	GO:0016787//hydrolase activity	NA	NA	gi|632913430|gb|KDB13143.1|//hypothetical protein UV8b_6014 [Ustilaginoidea virens]
lcl|JHTR01000002.1_cds_KDB18313.1_555	1974	93145	36197	1.38665	0	Up	0	NA	GO:0005524//ATP binding	NA	K03283//heat shock 70kDa protein 1/8	gi|632918918|gb|KDB18313.1|//heat shock protein 70 [Ustilaginoidea virens]
lcl|JHTR01000031.1_cds_KDB13547.1_5645	2876	6088	2369	1.38473	0	Up	0	GO:0044424//intracellular part	GO:0016787//hydrolase activity	GO:0044267//cellular protein metabolic process;GO:0006508//proteolysis	K11872//ubiquitin carboxyl-terminal hydrolase 9/13 [EC:3.4.19.12]	gi|632913863|gb|KDB13547.1|//ubiquitin carboxyl-terminal hydrolase 12 [Ustilaginoidea virens]
lcl|JHTR01000052.1_cds_KDB12043.1_7129	1530	8229	3204	1.38388	0	Up	0	GO:0016021//integral component of membrane;GO:0005737//cytoplasm	GO:0008757//S-adenosylmethionine-dependent methyltransferase activity	GO:0032259//methylation	K20238//sphingolipid C9-methyltransferase [EC:2.1.1.317]	gi|632912232|gb|KDB12043.1|//cyclopropane-fatty-acyl-phospholipid synthase [Ustilaginoidea virens]
lcl|JHTR01000009.1_cds_KDB16688.1_2279	3249	120.4	46.99	1.38045	9.93e-10	Up	4.41e-09	GO:0043234//protein complex;GO:0044451//nucleoplasm part	NA	GO:0006357//regulation of transcription from RNA polymerase II promoter	K15156//mediator of RNA polymerase II transcription subunit 14	gi|632917200|gb|KDB16688.1|//Mediator of RNA polymerase II transcription subunit 14 [Ustilaginoidea virens]
lcl|JHTR01000036.1_cds_KDB13071.1_6071	705	284	111	1.37837	6.32e-20	Up	2.21e-19	NA	GO:0046872//metal ion binding;GO:0051537//2 iron, 2 sulfur cluster binding;GO:0016491//oxidoreductase activity	GO:0055114//oxidation-reduction process	NA	gi|632913354|gb|KDB13071.1|//rieske domain-containing protein [Ustilaginoidea virens]
lcl|JHTR01000039.1_cds_KDB12858.1_6352	372	110	43	1.37814	4.69e-09	Up	2.12e-08	NA	NA	NA	NA	gi|632913121|gb|KDB12858.1|//hypothetical protein UV8b_6352 [Ustilaginoidea virens]
lcl|JHTR01000005.1_cds_KDB17558.1_1442	5011	10950.7	4294.6	1.37347	0	Up	0	NA	GO:0003677//DNA binding;GO:0003700//transcription factor activity, sequence-specific DNA binding	GO:0006355//regulation of transcription, DNA-templated	K01443//N-acetylglucosamine-6-phosphate deacetylase [EC:3.5.1.25];K12769//meiosis-specific transcription factor NDT80	gi|632918119|gb|KDB17558.1|//acid phosphatase (PhoG) [Ustilaginoidea virens]
lcl|JHTR01000016.1_cds_KDB15450.1_3876	360	201.53	79.1	1.37229	1.05e-14	Up	4.1e-14	NA	NA	NA	K05310//ethanolaminephosphotransferase [EC:2.7.-.-]	gi|632915879|gb|KDB15450.1|//hypothetical protein UV8b_3876 [Ustilaginoidea virens]
lcl|JHTR01000020.1_cds_KDB14733.1_4256	846	28	11	1.37096	0.000861481	Up	0.00487745	NA	NA	NA	NA	gi|632915126|gb|KDB14733.1|//hypothetical protein UV8b_4256 [Ustilaginoidea virens]
lcl|JHTR01000001.1_cds_KDB18939.1_330	1102	1014.44	399	1.36926	1.3e-64	Up	2.79e-64	NA	NA	NA	NA	gi|632919550|gb|KDB18939.1|//hypothetical protein UV8b_330 [Ustilaginoidea virens]
lcl|JHTR01000003.1_cds_KDB18127.1_975	5436	6460	2545	1.36691	0	Up	0	GO:0005730//nucleolus	GO:0003676//nucleic acid binding	GO:0006396//RNA processing	K14792//rRNA biogenesis protein RRP5	gi|632918715|gb|KDB18127.1|//putative rRNA biogenesis protein RRP5 [Ustilaginoidea virens]
lcl|JHTR01000080.1_cds_KDB11121.1_8031	1575	5419	2135	1.36683	0	Up	0	NA	NA	NA	K19940//Rab guanine nucleotide exchange factor SEC2;K07573//exosome complex component CSL4	gi|632911191|gb|KDB11121.1|//hypothetical protein UV8b_8031 [Ustilaginoidea virens]
lcl|JHTR01000024.1_cds_KDB14274.1_4869	2025	241	95	1.36607	4.81e-17	Up	1.78e-16	NA	NA	NA	NA	gi|632914639|gb|KDB14274.1|//hypothetical protein UV8b_4869 [Ustilaginoidea virens]
lcl|JHTR01000051.1_cds_KDB12113.1_7106	1371	1959.15	773.56	1.36368	8.34e-122	Up	1.26e-121	GO:0016020//membrane	NA	NA	NA	gi|632912308|gb|KDB12113.1|//hypothetical protein UV8b_7106 [Ustilaginoidea virens]
lcl|JHTR01000018.1_cds_KDB15207.1_4047	1420	3585	1416	1.36319	8.94e-221	Up	9.34e-221	NA	NA	NA	K01598//phosphopantothenoylcysteine decarboxylase [EC:4.1.1.36]	gi|632915623|gb|KDB15207.1|//hypothetical protein UV8b_4047 [Ustilaginoidea virens]
lcl|JHTR01000001.1_cds_KDB18949.1_340	945	1136	449	1.36222	1.6e-71	Up	3.26e-71	NA	NA	NA	K13728//mitotic spindle assembly checkpoint protein MAD2B	gi|632919560|gb|KDB18949.1|//REV7-like protein [Ustilaginoidea virens]
lcl|JHTR01000001.1_cds_KDB18734.1_125	1568	1449	573	1.36149	1.69e-90	Up	3.04e-90	GO:0016020//membrane	GO:0000166//nucleotide binding	NA	K14796//nucleolar protein TMA23	gi|700481256|gb|KGO67947.1|//hypothetical protein PITC_029160 [Penicillium italicum];gi|632919345|gb|KDB18734.1|//hypothetical protein UV8b_125 [Ustilaginoidea virens]
lcl|JHTR01000005.1_cds_KDB17667.1_1551	1698	835	331	1.35799	5.84e-53	Up	1.38e-52	NA	GO:0003824//catalytic activity	NA	K01501//nitrilase [EC:3.5.5.1]	gi|632918228|gb|KDB17667.1|//FAD binding domain containing protein [Ustilaginoidea virens]
lcl|JHTR01000007.1_cds_KDB17267.1_1864	4439	15116	5993	1.35777	0	Up	0	NA	GO:0050661//NADP binding;GO:0004499//N,N-dimethylaniline monooxygenase activity;GO:0050660//flavin adenine dinucleotide binding	GO:0055114//oxidation-reduction process	K00485//dimethylaniline monooxygenase (N-oxide forming) [EC:1.14.13.8]	gi|632917804|gb|KDB17267.1|//dimethylaniline monooxygenase [Ustilaginoidea virens];gi|632917805|gb|KDB17268.1|//hypothetical protein UV8b_1865 [Ustilaginoidea virens]
lcl|JHTR01000004.1_cds_KDB17954.1_1321	3225	1935.2	767.39	1.35749	1.58e-119	Up	2.41e-119	NA	GO:0004609//phosphatidylserine decarboxylase activity	GO:0008654//phospholipid biosynthetic process	K01613//phosphatidylserine decarboxylase [EC:4.1.1.65]	gi|632918525|gb|KDB17954.1|//phosphatidylserine decarboxylase [Ustilaginoidea virens]
lcl|JHTR01000071.1_cds_KDB11410.1_7723	1565	3310	1313	1.357	1.27e-202	Up	1.39e-202	NA	GO:0004417//hydroxyethylthiazole kinase activity;GO:0004789//thiamine-phosphate diphosphorylase activity	GO:0009228//thiamine biosynthetic process;GO:0016310//phosphorylation	K14154//thiamine-phosphate diphosphorylase / hydroxyethylthiazole kinase [EC:2.5.1.3 2.7.1.50]	gi|632911520|gb|KDB11410.1|//putative thiamine biosynthetic bifunctional enzyme [Ustilaginoidea virens]
lcl|JHTR01000002.1_cds_KDB18567.1_809	5074	24146.3	9580.32	1.3567	0	Up	0	GO:0005675//holo TFIIH complex;GO:0016021//integral component of membrane;GO:0005737//cytoplasm;GO:0000112//nucleotide-excision repair factor 3 complex;GO:0000439//core TFIIH complex	GO:0003743//translation initiation factor activity;GO:0003690//double-stranded DNA binding;GO:0004003//ATP-dependent DNA helicase activity	GO:0006413//translational initiation;GO:0070816//phosphorylation of RNA polymerase II C-terminal domain;GO:0032508//DNA duplex unwinding;GO:0006289//nucleotide-excision repair	K03144//transcription initiation factor TFIIH subunit 4;K11422//histone-lysine N-methyltransferase SETD1 [EC:2.1.1.43]	gi|632919172|gb|KDB18567.1|//hypothetical protein UV8b_809 [Ustilaginoidea virens];gi|550806462|gb|ERS98377.1|//hypothetical protein HMPREF1624_05161 [Sporothrix schenckii ATCC 58251]
lcl|JHTR01000056.1_cds_KDB11894.1_7219	1921	9079	3606	1.35517	0	Up	0	NA	NA	NA	K05747//Wiskott-Aldrich syndrome protein;K19851//flocculation protein FLO11	gi|632912064|gb|KDB11894.1|//DUF1752-domain-containing protein [Ustilaginoidea virens]
lcl|JHTR01000040.1_cds_KDB12703.1_6359	3179	428	170	1.35512	3.36e-28	Up	1.05e-27	NA	NA	NA	K11648//SWI/SNF-related matrix-associated actin-dependent regulator of chromatin subfamily B member 1;K11361//transcription factor SPT20	gi|632912960|gb|KDB12703.1|//hypothetical protein UV8b_6359 [Ustilaginoidea virens]
lcl|JHTR01000039.1_cds_KDB12857.1_6351	981	795	316	1.35407	2.53e-50	Up	6.13e-50	NA	NA	NA	K00784//ribonuclease Z [EC:3.1.26.11]	gi|632913120|gb|KDB12857.1|//3'-tRNA processing endoribonuclease [Ustilaginoidea virens]
lcl|JHTR01000015.1_cds_KDB15561.1_3592	597	252.99	100.66	1.35263	1.51e-17	Up	5.52e-17	GO:0005759//mitochondrial matrix;GO:0051286//cell tip;GO:0005829//cytosol;GO:0032153//cell division site	GO:0005524//ATP binding;GO:0004674//protein serine/threonine kinase activity;GO:0051082//unfolded protein binding;GO:0051087//chaperone binding	GO:0000122//negative regulation of transcription from RNA polymerase II promoter;GO:0051131//chaperone-mediated protein complex assembly;GO:0006468//protein phosphorylation;GO:0006808//regulation of nitrogen utilization;GO:1900417//negative regulation of transmembrane transport by negative regulation of transcription from RNA polymerase II promoter;GO:0042026//protein refolding;GO:0045041//protei…	K04078//chaperonin GroES	gi|632916002|gb|KDB15561.1|//chaperonin [Ustilaginoidea virens]
lcl|JHTR01000001.1_cds_KDB18853.1_244	2608	467	186	1.35116	1.96e-30	Up	5.95e-30	NA	NA	NA	NA	gi|632919464|gb|KDB18853.1|//hypothetical protein UV8b_244 [Ustilaginoidea virens]
lcl|JHTR01000031.1_cds_KDB13460.1_5558	522	4987.72	1988.1	1.35003	9.59e-302	Up	8.03e-302	GO:0005840//ribosome	GO:0003735//structural constituent of ribosome	GO:0006412//translation	K02868//large subunit ribosomal protein L11e	gi|632913776|gb|KDB13460.1|//60S ribosomal protein L11 [Ustilaginoidea virens]
lcl|JHTR01000014.1_cds_KDB15828.1_3468	447	158.17	63.05	1.34995	9.02e-12	Up	3.79e-11	NA	NA	NA	NA	gi|632916281|gb|KDB15828.1|//hypothetical protein UV8b_3468 [Ustilaginoidea virens]
lcl|JHTR01000023.1_cds_KDB14434.1_4705	1566	9595	3828	1.34873	0	Up	0	GO:0001651//dense fibrillar component;GO:0005739//mitochondrion	GO:0003697//single-stranded DNA binding;GO:0003723//RNA binding;GO:0000166//nucleotide binding	GO:0006364//rRNA processing	K11294//nucleolin	gi|632914805|gb|KDB14434.1|//cutinase negative acting protein [Ustilaginoidea virens]
lcl|JHTR01000056.1_cds_KDB11915.1_7240	1254	887	354	1.34823	1.61e-55	Up	3.72e-55	NA	NA	NA	K00859//dephospho-CoA kinase [EC:2.7.1.24]	gi|632912085|gb|KDB11915.1|//hypothetical protein UV8b_7240 [Ustilaginoidea virens]
lcl|JHTR01000015.1_cds_KDB15495.1_3526	981	631.15	251.93	1.348	3.56e-40	Up	9.55e-40	GO:0035861//site of double-strand break;GO:0005829//cytosol;GO:0016021//integral component of membrane;GO:0030896//checkpoint clamp complex	GO:0004527//exonuclease activity	GO:0033314//mitotic DNA replication checkpoint;GO:0031573//intra-S DNA damage checkpoint;GO:0007095//mitotic G2 DNA damage checkpoint;GO:0006281//DNA repair;GO:0090305//nucleic acid phosphodiester bond hydrolysis	K02830//cell cycle checkpoint protein [EC:3.1.11.2]	gi|632915936|gb|KDB15495.1|//putative DNA repair protein Rad1 [Ustilaginoidea virens]
lcl|JHTR01000023.1_cds_KDB14407.1_4678	6233	5261.17	2100.09	1.34797	0	Up	0	NA	GO:0004620//phospholipase activity;GO:0004622//lysophospholipase activity	GO:0009395//phospholipid catabolic process;GO:0016042//lipid catabolic process	K13333//lysophospholipase [EC:3.1.1.5]	gi|632914778|gb|KDB14407.1|//lysophospholipase Plb1 [Ustilaginoidea virens]
lcl|JHTR01000026.1_cds_KDB14103.1_5092	3522	547.81	218.7	1.34776	3.61e-35	Up	1.02e-34	NA	GO:0005506//iron ion binding;GO:0016491//oxidoreductase activity	GO:0009058//biosynthetic process;GO:0055114//oxidation-reduction process	K08158//MFS transporter, DHA1 family, multidrug resistance protein;K08157//MFS transporter, DHA1 family, multidrug resistance protein	gi|781085375|dbj|GAO16041.1|//hypothetical protein UVI_032890 [Ustilaginoidea virens];gi|632914456|gb|KDB14103.1|//major facilitator superfamily protein [Ustilaginoidea virens]
lcl|JHTR01000031.1_cds_KDB13550.1_5648	570	2562	1023	1.3475	1.02e-155	Up	1.32e-155	NA	NA	NA	NA	gi|632913866|gb|KDB13550.1|//hypothetical protein UV8b_5648 [Ustilaginoidea virens]
lcl|JHTR01000003.1_cds_KDB18060.1_908	240	76.81	30.68	1.34704	8.62e-07	Up	4.22e-06	GO:0005665//DNA-directed RNA polymerase II, core complex;GO:0005666//DNA-directed RNA polymerase III complex;GO:0005736//DNA-directed RNA polymerase I complex	GO:0003677//DNA binding;GO:0008270//zinc ion binding;GO:0001054//RNA polymerase I activity	GO:0006360//transcription from RNA polymerase I promoter;GO:0042797//tRNA transcription from RNA polymerase III promoter;GO:0006366//transcription from RNA polymerase II promoter;GO:0001172//transcription, RNA-templated	K03007//DNA-directed RNA polymerases I, II, and III subunit RPABC5	gi|632918648|gb|KDB18060.1|//DNA-directed RNA polymerases I/II/III subunit 10 [Ustilaginoidea virens]
lcl|JHTR01000030.1_cds_KDB13641.1_5473	2565	7896	3156	1.34607	0	Up	0	NA	NA	NA	K15732//RNA polymerase II subunit A C-terminal domain phosphatase [EC:3.1.3.16]	gi|781085576|dbj|GAO15849.1|//hypothetical protein UVI_030790 [Ustilaginoidea virens]
lcl|JHTR01000048.1_cds_KDB12241.1_6945	309	30	12	1.34497	0.00072476	Up	0.00408559	NA	NA	NA	NA	gi|632912450|gb|KDB12241.1|//hypothetical protein UV8b_6945 [Ustilaginoidea virens]
lcl|JHTR01000051.1_cds_KDB12061.1_7054	1948	15182.8	6078.22	1.34376	0	Up	0	GO:0005737//cytoplasm	GO:0000166//nucleotide binding;GO:0004672//protein kinase activity	GO:0044260//cellular macromolecule metabolic process;GO:0016310//phosphorylation;GO:0044238//primary metabolic process;GO:0071840//cellular component organization or biogenesis	K07178//RIO kinase 1 [EC:2.7.11.1]	gi|632912256|gb|KDB12061.1|//serine/threonine-protein kinase RIO1 [Ustilaginoidea virens]
lcl|JHTR01000005.1_cds_KDB17684.1_1568	1941	3148	1262	1.34176	1.47e-189	Up	1.69e-189	NA	NA	NA	NA	gi|632918245|gb|KDB17684.1|//hypothetical protein UV8b_1568 [Ustilaginoidea virens]
lcl|JHTR01000024.1_cds_KDB14246.1_4841	9603	14428	5790	1.34028	0	Up	0	GO:0005768//endosome;GO:0019898//extrinsic component of membrane;GO:0005739//mitochondrion;GO:0005628//prospore membrane	NA	GO:0045053//protein retention in Golgi apparatus;GO:0007039//protein catabolic process in the vacuole;GO:0032120//ascospore-type prospore membrane assembly;GO:0006623//protein targeting to vacuole;GO:0045324//late endosome to vacuole transport	K19525//vacuolar protein sorting-associated protein 13A/C	gi|632914611|gb|KDB14246.1|//vacuolar protein sorting-associated protein vps13 [Ustilaginoidea virens]
lcl|JHTR01000026.1_cds_KDB14070.1_5059	711	236.83	95.11	1.33922	2.36e-16	Up	8.87e-16	GO:0016021//integral component of membrane	GO:0005215//transporter activity	GO:0055085//transmembrane transport	K01952//phosphoribosylformylglycinamidine synthase [EC:6.3.5.3]	gi|632914423|gb|KDB14070.1|//putative MFS multidrug transporter [Ustilaginoidea virens]
lcl|JHTR01000011.1_cds_KDB16445.1_2901	13243	7097.13	2853.66	1.33746	0	Up	0	GO:0016021//integral component of membrane	NA	NA	K02920//large subunit ribosomal protein L36e;K00108//choline dehydrogenase [EC:1.1.99.1];K10259//F-box and WD-40 domain protein MET30;K03380//phenol 2-monooxygenase [EC:1.14.13.7];K06110//exocyst complex component 3	gi|632916930|gb|KDB16445.1|//hypothetical protein UV8b_2901 [Ustilaginoidea virens];gi|632916931|gb|KDB16446.1|//sulfur controller-2 [Ustilaginoidea virens]
lcl|JHTR01000013.1_cds_KDB15918.1_3230	2472	8623.3	3476.21	1.33377	0	Up	0	GO:0016021//integral component of membrane	GO:0004622//lysophospholipase activity	GO:0009395//phospholipid catabolic process	K16342//cytosolic phospholipase A2 [EC:3.1.1.4]	gi|632916382|gb|KDB15918.1|//cytosolic phospholipase A2 zeta [Ustilaginoidea virens]
lcl|JHTR01000020.1_cds_KDB14789.1_4312	1857	2976	1202	1.33098	3.76e-177	Up	4.51e-177	GO:0030875//rDNA protrusion;GO:0097373//MCM core complex;GO:0042555//MCM complex	GO:0003697//single-stranded DNA binding;GO:0005524//ATP binding;GO:0003682//chromatin binding;GO:0003724//RNA helicase activity;GO:1990518//single-stranded DNA-dependent ATP-dependent 3'-5' DNA helicase activity;GO:0033679//3'-5' DNA/RNA helicase activity;GO:0003727//single-stranded RNA binding	GO:1902975//mitotic DNA replication initiation;GO:0051301//cell division;GO:1902450//negative regulation of ATP-dependent DNA helicase activity;GO:0032508//DNA duplex unwinding	K02212//DNA replication licensing factor MCM4 [EC:3.6.4.12]	gi|632915182|gb|KDB14789.1|//cell division control protein 54 [Ustilaginoidea virens]
lcl|JHTR01000057.1_cds_KDB11868.1_7291	5558	10635	4297	1.33046	0	Up	0	NA	NA	NA	K05747//Wiskott-Aldrich syndrome protein;K01183//chitinase [EC:3.2.1.14]	gi|743661011|gb|KID88237.1|//ankyrin repeat containing protein [Metarhizium guizhouense ARSEF 977];gi|632912034|gb|KDB11868.1|//ankyrin repeat containing protein [Ustilaginoidea virens]
lcl|JHTR01000082.1_cds_KDB11047.1_8111	2782	3650	1477	1.32827	4.66e-216	Up	4.93e-216	GO:0016020//membrane;GO:0016021//integral component of membrane	GO:0003993//acid phosphatase activity;GO:0003824//catalytic activity	GO:0008152//metabolic process;GO:0016311//dephosphorylation	K01078//acid phosphatase [EC:3.1.3.2];K01083//3-phytase [EC:3.1.3.8]	gi|632911108|gb|KDB11047.1|//3-phytase A precursor [Ustilaginoidea virens];gi|781082285|dbj|GAO18775.1|//hypothetical protein UVI_062610 [Ustilaginoidea virens]
lcl|JHTR01000001.1_cds_KDB19007.1_398	2199	1498	607	1.32631	6.83e-90	Up	1.23e-89	NA	NA	NA	NA	gi|632919618|gb|KDB19007.1|//hypothetical protein UV8b_398 [Ustilaginoidea virens]
lcl|JHTR01000040.1_cds_KDB12762.1_6418	2313	3314	1343	1.32615	6.45e-196	Up	7.31e-196	NA	NA	NA	NA	gi|632913019|gb|KDB12762.1|//hypothetical protein UV8b_6418 [Ustilaginoidea virens]
lcl|JHTR01000007.1_cds_KDB17187.1_1784	1041	1222	496	1.32387	1.44e-73	Up	2.89e-73	NA	GO:0043565//sequence-specific DNA binding;GO:0003700//transcription factor activity, sequence-specific DNA binding	GO:0006355//regulation of transcription, DNA-templated	K09043//fungal AP-1-like factor	gi|632917724|gb|KDB17187.1|//bZIP transcription factor (Fcr3) [Ustilaginoidea virens]
lcl|JHTR01000075.1_cds_KDB11268.1_7878	3645	1554	633	1.31875	2.29e-92	Up	4.08e-92	NA	GO:0016787//hydrolase activity	NA	K01183//chitinase [EC:3.2.1.14]	gi|953397048|ref|XP_014542766.1|//chitinase 18-18, partial [Metarhizium brunneum ARSEF 3297];gi|632911360|gb|KDB11268.1|//glycoside hydrolase family 18 protein [Ustilaginoidea virens]
lcl|JHTR01000002.1_cds_KDB18499.1_741	1796	6752	2754	1.31683	0	Up	0	GO:0005622//intracellular;GO:0016021//integral component of membrane;GO:0030137//COPI-coated vesicle	GO:0004252//serine-type endopeptidase activity	GO:0006508//proteolysis;GO:0006890//retrograde vesicle-mediated transport, Golgi to ER	NA	gi|632919104|gb|KDB18499.1|//eukaryotic integral membrane protein [Ustilaginoidea virens]
lcl|JHTR01000049.1_cds_KDB12170.1_6994	985	953.19	389.04	1.31589	2.15e-57	Up	4.91e-57	NA	NA	NA	NA	gi|632912373|gb|KDB12170.1|//hypothetical protein UV8b_6994 [Ustilaginoidea virens]
lcl|JHTR01000008.1_cds_KDB17097.1_2189	2634	1186	485	1.31309	1.32e-70	Up	2.71e-70	NA	GO:0016301//kinase activity	GO:0016310//phosphorylation	NA	gi|632917620|gb|KDB17097.1|//acetate kinase [Ustilaginoidea virens];gi|743658998|gb|KID86287.1|//acetate kinase [Metarhizium guizhouense ARSEF 977]
lcl|JHTR01000011.1_cds_KDB16403.1_2859	1986	4564	1872	1.30876	1.58e-263	Up	1.45e-263	NA	GO:0016787//hydrolase activity	GO:0044699//single-organism process	K05857//phosphatidylinositol phospholipase C, delta [EC:3.1.4.11]	gi|781088481|dbj|GAO13119.1|//hypothetical protein UVI_000570 [Ustilaginoidea virens]
lcl|JHTR01000024.1_cds_KDB14230.1_4825	639	1158	475	1.30868	1.19e-68	Up	2.49e-68	GO:0000329//fungal-type vacuole membrane	NA	GO:0032511//late endosome to vacuole transport via multivesicular body sorting pathway;GO:0030447//filamentous growth	K12198//charged multivesicular body protein 5	gi|632914595|gb|KDB14230.1|//snf7 family protein [Ustilaginoidea virens]
lcl|JHTR01000007.1_cds_KDB17151.1_1748	2904	5083	2087	1.30729	1.02e-292	Up	8.63e-293	NA	GO:0003677//DNA binding;GO:0004519//endonuclease activity	GO:0006281//DNA repair;GO:0090305//nucleic acid phosphodiester bond hydrolysis	K10848//DNA excision repair protein ERCC-4 [EC:3.1.-.-]	gi|632917688|gb|KDB17151.1|//MUS38-like protein [Ustilaginoidea virens]
lcl|JHTR01000016.1_cds_KDB15302.1_3728	672	967.41	397.28	1.30701	1.24e-57	Up	2.82e-57	GO:0005622//intracellular	NA	GO:0009987//cellular process;GO:0007034//vacuolar transport	K12194//charged multivesicular body protein 4	gi|632915731|gb|KDB15302.1|//ESCRT-III component [Ustilaginoidea virens]
lcl|JHTR01000005.1_cds_KDB17662.1_1546	282	90	37	1.30544	2.43e-07	Up	1.17e-06	GO:0005758//mitochondrial intermembrane space;GO:0005953//CAAX-protein geranylgeranyltransferase complex	GO:0004662//CAAX-protein geranylgeranyltransferase activity	GO:0018344//protein geranylgeranylation	K11713//geranylgeranyl transferase type-1 subunit beta [EC:2.5.1.59]	gi|632918223|gb|KDB17662.1|//hypothetical protein UV8b_1546 [Ustilaginoidea virens]
lcl|JHTR01000040.1_cds_KDB12738.1_6394	2197	12158	5000	1.30495	0	Up	0	GO:0016021//integral component of membrane	GO:0005509//calcium ion binding	GO:0055085//transmembrane transport;GO:0015868//purine ribonucleotide transport;GO:0051503//adenine nucleotide transport;GO:0015858//nucleoside transport	K14684//solute carrier family 25 (mitochondrial phosphate transporter), member 23/24/25/41	gi|584143290|gb|EWG52593.1|//hypothetical protein FVEG_11305 [Fusarium verticillioides 7600];gi|632912995|gb|KDB12738.1|//calcium dependent mitochondrial carrier protein [Ustilaginoidea virens]
lcl|JHTR01000028.1_cds_KDB13977.1_5311	1167	4208	1732	1.30374	9.81e-242	Up	9.62e-242	GO:0005634//nucleus;GO:0005829//cytosol;GO:0016021//integral component of membrane	GO:0016872//intramolecular lyase activity	NA	NA	gi|632914315|gb|KDB13977.1|//chalcone-flavanone isomerase [Ustilaginoidea virens]
lcl|JHTR01000007.1_cds_KDB17233.1_1830	1398	2514	1035	1.30339	2.52e-145	Up	3.4e-145	NA	NA	NA	NA	gi|632917770|gb|KDB17233.1|//hypothetical protein UV8b_1830 [Ustilaginoidea virens]
lcl|JHTR01000002.1_cds_KDB18369.1_611	9232	27013	11157	1.29875	0	Up	0	GO:0005622//intracellular	GO:0000155//phosphorelay sensor kinase activity;GO:0005524//ATP binding	GO:0023014//signal transduction by protein phosphorylation;GO:0000160//phosphorelay signal transduction system	K19692//osomolarity two-component system, sensor histidine kinase TcsA [EC:2.7.13.3]	gi|632918974|gb|KDB18369.1|//putative histidine kinase HHK1p [Ustilaginoidea virens];gi|672385173|gb|KFG87262.1|//putative histidine kinase HHK1p [Metarhizium anisopliae]
lcl|JHTR01000067.1_cds_KDB11515.1_7660	2118	49414	20436	1.29685	0	Up	0	NA	GO:0005524//ATP binding;GO:0051082//unfolded protein binding	GO:0006457//protein folding;GO:0006950//response to stress	K04079//molecular chaperone HtpG	gi|632911640|gb|KDB11515.1|//heat shock protein 90 [Ustilaginoidea virens]
lcl|JHTR01000068.1_cds_KDB11466.1_7689	1026	3433	1420	1.29662	5.23e-196	Up	5.92e-196	NA	NA	GO:0016310//phosphorylation	K06654//phosphate system cyclin PHO80;K20032//palmitoyltransferase ZDHHC13/17 [EC:2.3.1.225];K14213//Xaa-Pro dipeptidase [EC:3.4.13.9]	gi|632911586|gb|KDB11466.1|//putative cyclin-dependent protein kinase complex component (Pcl8) [Ustilaginoidea virens]
lcl|JHTR01000002.1_cds_KDB18372.1_614	1708	2203	912	1.2954	1.84e-126	Up	2.73e-126	NA	NA	GO:0044763//single-organism cellular process;GO:0016043//cellular component organization;GO:0030036//actin cytoskeleton organization	K05747//Wiskott-Aldrich syndrome protein	gi|632918977|gb|KDB18372.1|//hypothetical protein UV8b_614 [Ustilaginoidea virens]
lcl|JHTR01000015.1_cds_KDB15633.1_3664	840	1094.01	453.21	1.29441	6.2e-64	Up	1.34e-63	GO:0043229//intracellular organelle	NA	GO:0000462//maturation of SSU-rRNA from tricistronic rRNA transcript (SSU-rRNA, 5.8S rRNA, LSU-rRNA);GO:0000479//endonucleolytic cleavage of tricistronic rRNA transcript (SSU-rRNA, 5.8S rRNA, LSU-rRNA)	K14769//U3 small nucleolar RNA-associated protein 11	gi|632916074|gb|KDB15633.1|//U3 snoRNP-associated protein Utp11 [Ustilaginoidea virens]
lcl|JHTR01000049.1_cds_KDB12188.1_7012	2082	9231	3825	1.29407	0	Up	0	GO:0016020//membrane;GO:0005829//cytosol;GO:0000407//pre-autophagosomal structure;GO:0005739//mitochondrion	GO:0019779//Atg8 activating enzyme activity;GO:0019778//Atg12 activating enzyme activity	GO:0032258//CVT pathway;GO:0006501//C-terminal protein lipidation;GO:0044805//late nucleophagy;GO:0032446//protein modification by small protein conjugation;GO:0000422//mitophagy;GO:0034727//piecemeal microautophagy of nucleus;GO:0016236//macroautophagy	K08337//ubiquitin-like modifier-activating enzyme ATG7	gi|632912391|gb|KDB12188.1|//E1-like activating enzyme [Ustilaginoidea virens]
lcl|JHTR01000005.1_cds_KDB17665.1_1549	4496	2890	1198	1.29348	9.11e-165	Up	1.13e-164	NA	NA	NA	NA	gi|632918226|gb|KDB17665.1|//protein kinase domain-containing protein [Ustilaginoidea virens]
lcl|JHTR01000028.1_cds_KDB13903.1_5237	840	14838	6173	1.28829	0	Up	0	GO:0022627//cytosolic small ribosomal subunit	GO:0003735//structural constituent of ribosome	GO:0000028//ribosomal small subunit assembly;GO:0006412//translation	K02998//small subunit ribosomal protein SAe	gi|632914241|gb|KDB13903.1|//40S ribosomal protein S0 [Ustilaginoidea virens]
lcl|JHTR01000013.1_cds_KDB15984.1_3296	2875	5720.93	2387.66	1.28369	0	Up	0	GO:0016020//membrane;GO:0016021//integral component of membrane;GO:0005737//cytoplasm	GO:0016746//transferase activity, transferring acyl groups;GO:0016740//transferase activity	GO:0008152//metabolic process	K15176//RNA polymerase-associated protein CTR9;K20046//actin cytoskeleton-regulatory complex protein SLA1;K13523//lysophosphatidic acid acyltransferase / lysophosphatidylinositol acyltransferase [EC:2.3.1.51 2.3.1.-];K13513//lysocardiolipin and lysophospholipid acyltransferase [EC:2.3.1.- 2.3.1.51]	gi|632916448|gb|KDB15984.1|//putative 1-acylglycerol-3-phosphate acyltransferase [Ustilaginoidea virens]
lcl|JHTR01000075.1_cds_KDB11266.1_7876	1206	575	240	1.28357	2.68e-34	Up	7.71e-34	NA	NA	NA	K05747//Wiskott-Aldrich syndrome protein	gi|632911358|gb|KDB11266.1|//hypothetical protein UV8b_7876 [Ustilaginoidea virens]
lcl|JHTR01000019.1_cds_KDB15045.1_4191	303	91	38	1.28291	2.95e-07	Up	1.42e-06	NA	NA	NA	NA	gi|632915452|gb|KDB15045.1|//hypothetical protein UV8b_4191 [Ustilaginoidea virens]
lcl|JHTR01000021.1_cds_KDB14667.1_4523	3891	4581.28	1913.09	1.28289	1.6e-256	Up	1.48e-256	GO:0016020//membrane;GO:0016021//integral component of membrane	GO:0022857//transmembrane transporter activity;GO:0022891//substrate-specific transmembrane transporter activity	GO:0006810//transport;GO:0008643//carbohydrate transport;GO:0055085//transmembrane transport	K08150//MFS transporter, SP family, solute carrier family 2 (myo-inositol transporter), member 13	gi|632915051|gb|KDB14667.1|//hypothetical protein UV8b_4523 [Ustilaginoidea virens]
lcl|JHTR01000048.1_cds_KDB12211.1_6915	1081	584	244	1.28213	9.66e-35	Up	2.76e-34	GO:0016020//membrane	NA	NA	NA	gi|632912420|gb|KDB12211.1|//hypothetical protein UV8b_6915 [Ustilaginoidea virens]
lcl|JHTR01000013.1_cds_KDB15986.1_3298	2028	19208.6	8037.76	1.27993	0	Up	0	NA	GO:0004622//lysophospholipase activity	GO:0009395//phospholipid catabolic process	K13333//lysophospholipase [EC:3.1.1.5]	gi|632916450|gb|KDB15986.1|//lysophospholipase precursor [Ustilaginoidea virens] ;gi|761841217|ref|XP_007820722.2|//phospholipase-like protein [Metarhizium robertsii ARSEF 23]
lcl|JHTR01000088.1_cds_KDB10973.1_8206	2148	724	303	1.27971	2.16e-42	Up	5.66e-42	NA	NA	NA	NA	gi|632911012|gb|KDB10973.1|//hypothetical protein UV8b_8206 [Ustilaginoidea virens]
lcl|JHTR01000026.1_cds_KDB14125.1_5114	540	43	18	1.27938	0.000172879	Up	0.000941261	NA	NA	NA	NA	gi|632914478|gb|KDB14125.1|//hypothetical protein UV8b_5114 [Ustilaginoidea virens]
lcl|JHTR01000016.1_cds_KDB15395.1_3821	2085	2333.9	977.65	1.27839	3.7e-131	Up	5.34e-131	NA	GO:0003746//translation elongation factor activity;GO:0005525//GTP binding;GO:0003924//GTPase activity	GO:0006414//translational elongation	K14536//ribosome assembly protein 1 [EC:3.6.5.-]	gi|632915824|gb|KDB15395.1|//putative ribosome biogenesis protein Ria1 [Ustilaginoidea virens];gi|632915822|gb|KDB15393.1|//putative ribosome biogenesis protein Ria1 [Ustilaginoidea virens]
lcl|JHTR01000030.1_cds_KDB13636.1_5468	1185	714	300	1.274	1.45e-41	Up	3.84e-41	NA	NA	NA	NA	gi|632913959|gb|KDB13636.1|//hypothetical protein UV8b_5468 [Ustilaginoidea virens]
lcl|JHTR01000004.1_cds_KDB17807.1_1174	1653	3100	1304	1.27236	3.63e-172	Up	4.42e-172	NA	NA	NA	NA	gi|632918378|gb|KDB17807.1|//WSC domain containing protein [Ustilaginoidea virens]
lcl|JHTR01000028.1_cds_KDB13987.1_5321	1437	3553	1495	1.27193	7.1e-197	Up	8.01e-197	NA	GO:0016829//lyase activity;GO:0004650//polygalacturonase activity	GO:0005975//carbohydrate metabolic process	K01213//galacturan 1,4-alpha-galacturonidase [EC:3.2.1.67]	gi|632914325|gb|KDB13987.1|//putative exo-polygalacturonase [Ustilaginoidea virens]
lcl|JHTR01000031.1_cds_KDB13540.1_5638	2202	5238.88	2207	1.27021	1.52e-288	Up	1.3e-288	NA	NA	NA	NA	gi|632913856|gb|KDB13540.1|//hypothetical protein UV8b_5638 [Ustilaginoidea virens]
lcl|JHTR01000009.1_cds_KDB16692.1_2283	1617	838	354	1.26624	6.11e-48	Up	1.52e-47	NA	GO:0008483//transaminase activity;GO:0030170//pyridoxal phosphate binding	GO:0009058//biosynthetic process	K00838//aromatic amino acid aminotransferase I [EC:2.6.1.57 2.6.1.27 2.6.1.5]	gi|632917204|gb|KDB16692.1|//putative L-kynurenine/alpha-aminoadipate aminotransferase [Ustilaginoidea virens]
BGI_novel_G000002	1557	1212	512	1.26621	2.82e-68	Up	5.92e-68	NA	NA	NA	NA	gi|743653365|gb|KID81130.1|//recQ family helicase [Metarhizium guizhouense ARSEF 977]
lcl|JHTR01000032.1_cds_KDB13443.1_5822	1563	2561	1085	1.26205	7e-141	Up	9.7e-141	NA	GO:0016787//hydrolase activity	NA	K00767//nicotinate-nucleotide pyrophosphorylase (carboxylating) [EC:2.4.2.19]	gi|632913755|gb|KDB13443.1|//putative endo-1,3(4)-beta-glucanase [Ustilaginoidea virens]
lcl|JHTR01000051.1_cds_KDB12049.1_7042	1591	760	322	1.26198	1.77e-43	Up	4.59e-43	NA	NA	NA	NA	gi|632912244|gb|KDB12049.1|//hypothetical protein UV8b_7042 [Ustilaginoidea virens]
lcl|JHTR01000040.1_cds_KDB12724.1_6380	426	334.51	141.78	1.26144	2.08e-20	Up	7.23e-20	GO:0005739//mitochondrion	GO:0004129//cytochrome-c oxidase activity	GO:1902600//hydrogen ion transmembrane transport	K18179//cytochrome c oxidase assembly factor 6	gi|632912981|gb|KDB12724.1|//cytochrome c subunit VIb [Ustilaginoidea virens]
lcl|JHTR01000037.1_cds_KDB12986.1_6188	1470	4584	1943	1.26136	4.63e-250	Up	4.45e-250	NA	NA	NA	NA	gi|632913261|gb|KDB12986.1|//cysteine protease [Ustilaginoidea virens]
lcl|JHTR01000004.1_cds_KDB17799.1_1166	627	184	78	1.2612	3.19e-12	Up	1.32e-11	NA	NA	NA	NA	gi|632918370|gb|KDB17799.1|//hypothetical protein UV8b_1166 [Ustilaginoidea virens]
lcl|JHTR01000007.1_cds_KDB17303.1_1900	693	1369.54	581.16	1.25972	3.04e-76	Up	6e-76	NA	NA	NA	K05747//Wiskott-Aldrich syndrome protein	gi|632917840|gb|KDB17303.1|//MMC protein [Ustilaginoidea virens]
lcl|JHTR01000008.1_cds_KDB16950.1_2042	1800	5572.53	2368.9	1.25716	6.69e-302	Up	5.6e-302	NA	NA	GO:0006810//transport	K07300//Ca2+:H+ antiporter;K20404//DEP domain-containing protein 5	gi|632917473|gb|KDB16950.1|//putative sodium/calcium transporter [Ustilaginoidea virens]
lcl|JHTR01000010.1_cds_KDB16476.1_2511	3045	5343	2272	1.25673	2.09e-289	Up	1.78e-289	GO:0044425//membrane part	GO:0015299//solute:proton antiporter activity;GO:0015491//cation:cation antiporter activity	GO:0030004//cellular monovalent inorganic cation homeostasis;GO:0035725//sodium ion transmembrane transport;GO:0044765//single-organism transport	K03316//monovalent cation:H+ antiporter, CPA1 family	gi|632916972|gb|KDB16476.1|//putative Na+/H+ antiporter CNH1 [Ustilaginoidea virens]
lcl|JHTR01000051.1_cds_KDB12071.1_7064	1098	3666	1560	1.2557	4.52e-199	Up	5.02e-199	GO:0016020//membrane;GO:0044444//cytoplasmic part	GO:0035091//phosphatidylinositol binding	GO:1902589//single-organism organelle organization;GO:0048284//organelle fusion;GO:0044801//single-organism membrane fusion	K08502//regulator of vacuolar morphogenesis	gi|632912266|gb|KDB12071.1|//putative SNARE complex subunit (Vam7) [Ustilaginoidea virens]
lcl|JHTR01000028.1_cds_KDB13988.1_5322	6185	846	360	1.2557	8.87e-48	Up	2.21e-47	NA	NA	NA	K19849//signaling mucin MSB2;K19851//flocculation protein FLO11;K01183//chitinase [EC:3.2.1.14]	gi|632914326|gb|KDB13988.1|//agglutinin-like protein ALS2 fragment [Ustilaginoidea virens]
lcl|JHTR01000014.1_cds_KDB15748.1_3388	1167	4077	1735	1.25561	4.23e-221	Up	4.41e-221	NA	NA	NA	K13137//serine-threonine kinase receptor-associated protein	gi|632916201|gb|KDB15748.1|//WD domain containing protein [Ustilaginoidea virens]
lcl|JHTR01000066.1_cds_KDB11576.1_7618	4532	5335	2270.39	1.25559	1.43e-288	Up	1.22e-288	GO:0072686//mitotic spindle	NA	GO:1902589//single-organism organelle organization;GO:0022402//cell cycle process	NA	gi|632911705|gb|KDB11576.1|//hypothetical protein UV8b_7618 [Ustilaginoidea virens];gi|632911706|gb|KDB11577.1|//WD40 domain-containing protein [Ustilaginoidea virens]
lcl|JHTR01000002.1_cds_KDB18592.1_834	1059	29957	12750	1.25544	0	Up	0	NA	GO:0000166//nucleotide binding;GO:0003676//nucleic acid binding	NA	K19851//flocculation protein FLO11;K01183//chitinase [EC:3.2.1.14]	gi|632919197|gb|KDB18592.1|//vip1 [Ustilaginoidea virens]
lcl|JHTR01000018.1_cds_KDB15208.1_4048	1248	9285	3952	1.25536	0	Up	0	NA	GO:0052654//L-leucine transaminase activity;GO:0052656//L-isoleucine transaminase activity;GO:0052655//L-valine transaminase activity	GO:0008652//cellular amino acid biosynthetic process;GO:0009082//branched-chain amino acid biosynthetic process	K00826//branched-chain amino acid aminotransferase [EC:2.6.1.42]	gi|632915624|gb|KDB15208.1|//branched-chain amino acid aminotransferase [Ustilaginoidea virens]
lcl|JHTR01000012.1_cds_KDB16156.1_3086	384	94.53	40.24	1.25518	2.81e-07	Up	1.36e-06	GO:0016020//membrane	NA	NA	NA	gi|781086388|dbj|GAO15177.1|//hypothetical protein UVI_023250 [Ustilaginoidea virens]
lcl|JHTR01000074.1_cds_KDB11313.1_7842	1065	968	413	1.25191	4.44e-54	Up	1.04e-53	NA	GO:0016787//hydrolase activity	NA	NA	gi|632911409|gb|KDB11313.1|//subtilisin-like serine protease precursor [Ustilaginoidea virens]
lcl|JHTR01000028.1_cds_KDB13862.1_5196	5650	2015	860	1.25141	6.28e-110	Up	1.02e-109	NA	NA	NA	NA	gi|632914200|gb|KDB13862.1|//hypothetical protein UV8b_5196 [Ustilaginoidea virens]
lcl|JHTR01000025.1_cds_KDB14202.1_4992	4598	409	175	1.24779	4.48e-24	Up	1.47e-23	NA	NA	NA	K01183//chitinase [EC:3.2.1.14]	gi|632914560|gb|KDB14202.1|//hypothetical protein UV8b_4992 [Ustilaginoidea virens]
lcl|JHTR01000005.1_cds_KDB17514.1_1398	2038	4784	2047	1.24775	1.66e-256	Up	1.54e-256	NA	GO:0016884//carbon-nitrogen ligase activity, with glutamine as amido-N-donor	NA	K01426//amidase [EC:3.5.1.4]	gi|632918075|gb|KDB17514.1|//putative amidase [Ustilaginoidea virens];gi|781082744|dbj|GAO18379.1|//hypothetical protein UVI_058320 [Ustilaginoidea virens]
lcl|JHTR01000036.1_cds_KDB13130.1_6130	1984	1119.44	479.04	1.2476	7.57e-62	Up	1.66e-61	NA	NA	NA	NA	gi|781084155|dbj|GAO17192.1|//hypothetical protein UVI_045470 [Ustilaginoidea virens];gi|632913413|gb|KDB13130.1|//ABC1 domain-containing protein [Ustilaginoidea virens]
lcl|JHTR01000020.1_cds_KDB14765.1_4288	8297	8188.59	3506.67	1.24655	0	Up	0	GO:0016020//membrane	NA	NA	K13095//splicing factor 1;K08192//MFS transporter, ACS family, allantoate permease	gi|632915159|gb|KDB14766.1|//HET domain protein [Ustilaginoidea virens];gi|632915158|gb|KDB14765.1|//major facilitator superfamily transporter [Ustilaginoidea virens]
lcl|JHTR01000003.1_cds_KDB18301.1_1149	960	35	15	1.24543	0.000620214	Up	0.0034781	NA	NA	NA	NA	gi|632918889|gb|KDB18301.1|//hypothetical protein UV8b_1149 [Ustilaginoidea virens]
lcl|JHTR01000023.1_cds_KDB14421.1_4692	1173	532	228	1.24543	1.51e-30	Up	4.58e-30	NA	NA	GO:0030036//actin cytoskeleton organization	K05747//Wiskott-Aldrich syndrome protein	gi|632914792|gb|KDB14421.1|//RNA-binding motif x-linked-like-3-like [Ustilaginoidea virens]
lcl|JHTR01000095.1_cds_KDB10912.1_8250	4896	16857	7227	1.24492	0	Up	0	NA	NA	NA	NA	gi|632910932|gb|KDB10912.1|//WD40 repeat-like-containing domain [Ustilaginoidea virens]
lcl|JHTR01000060.1_cds_KDB11760.1_7400	1095	403.54	173.22	1.24315	1.17e-23	Up	3.86e-23	NA	NA	GO:0006355//regulation of transcription, DNA-templated;GO:0006366//transcription from RNA polymerase II promoter	K16230//transcriptional activator HAC1	gi|632911913|gb|KDB11760.1|//transcriptional activator hac1 [Ustilaginoidea virens]
lcl|JHTR01000058.1_cds_KDB11821.1_7334	6718	2237.06	962.42	1.23991	4.67e-120	Up	7.12e-120	NA	NA	NA	K03235//elongation factor 3;K06158//ATP-binding cassette, subfamily F, member 3	gi|632911980|gb|KDB11820.1|//tafazzin [Ustilaginoidea virens];gi|632911981|gb|KDB11821.1|//ABC transporter [Ustilaginoidea virens]
lcl|JHTR01000011.1_cds_KDB16423.1_2879	1326	47.3	20.35	1.23985	0.00013193	Up	0.000712084	NA	NA	NA	NA	gi|632916908|gb|KDB16423.1|//hypothetical protein UV8b_2879 [Ustilaginoidea virens]
lcl|JHTR01000015.1_cds_KDB15569.1_3600	6190	9687.97	4169.39	1.2394	0	Up	0	NA	GO:0008168//methyltransferase activity;GO:0016301//kinase activity	GO:0016310//phosphorylation;GO:0032259//methylation	K06897//7,8-dihydropterin-6-yl-methyl-4-(beta-D-ribofuranosyl)aminobenzene 5'-phosphate synthase [EC:2.5.1.105];K12584//m7GpppX diphosphatase [EC:3.6.1.59];K13711//phosphatidylinositol 4-kinase type 2 [EC:2.7.1.67];K00598//trans-aconitate 2-methyltransferase [EC:2.1.1.144];K20181//vacuolar protein sorting-associated protein 18	gi|632916011|gb|KDB15570.1|//phosphatidylinositol 4-kinase [Ustilaginoidea virens] ;gi|632916010|gb|KDB15569.1|//UMTA methyltransferase [Ustilaginoidea virens]
lcl|JHTR01000019.1_cds_KDB14979.1_4125	1391	158	68	1.23936	1.44e-10	Up	6.23e-10	NA	NA	NA	K01230//mannosyl-oligosaccharide alpha-1,2-mannosidase [EC:3.2.1.113]	gi|632915386|gb|KDB14979.1|//hypothetical protein UV8b_4125 [Ustilaginoidea virens]
lcl|JHTR01000002.1_cds_KDB18497.1_739	1176	26302.9	11325	1.23875	0	Up	0	GO:0022625//cytosolic large ribosomal subunit	GO:0003735//structural constituent of ribosome	GO:0000027//ribosomal large subunit assembly;GO:0006412//translation	K02925//large subunit ribosomal protein L3e	gi|632919102|gb|KDB18497.1|//60S ribosomal protein L3 [Ustilaginoidea virens]
lcl|JHTR01000002.1_cds_KDB18341.1_583	1639	3402	1466	1.23754	8.66e-181	Up	1.03e-180	NA	GO:0008080//N-acetyltransferase activity	NA	NA	gi|632918946|gb|KDB18341.1|//putative acetyltransferase, GNAT family [Ustilaginoidea virens]
lcl|JHTR01000009.1_cds_KDB16781.1_2372	924	6480	2796	1.23567	0	Up	0	NA	NA	NA	K20520//drebrin-like protein	gi|632917293|gb|KDB16781.1|//hypothetical protein UV8b_2372 [Ustilaginoidea virens];gi|121701989|ref|XP_001269259.1|//conserved hypothetical protein [Aspergillus clavatus NRRL 1]
lcl|JHTR01000010.1_cds_KDB16630.1_2665	1059	19970	8629	1.23361	0	Up	0	GO:0005840//ribosome	GO:0003735//structural constituent of ribosome	GO:0006412//translation	K02930//large subunit ribosomal protein L4e	gi|632917126|gb|KDB16630.1|//putative 60S ribosomal protein L4 [Ustilaginoidea virens]
lcl|JHTR01000010.1_cds_KDB16595.1_2630	1986	6334	2737	1.23356	0	Up	0	GO:0043231//intracellular membrane-bounded organelle;GO:0016021//integral component of membrane;GO:0044444//cytoplasmic part;GO:0044446//intracellular organelle part	GO:0022891//substrate-specific transmembrane transporter activity	GO:1902047//polyamine transmembrane transport;GO:1902603//carnitine transmembrane transport;GO:0034764//positive regulation of transmembrane transport	K16261//yeast amino acid transporter	gi|632917091|gb|KDB16595.1|//putative general amino acid permease (Agp2) [Ustilaginoidea virens]
lcl|JHTR01000014.1_cds_KDB15805.1_3445	4662	2096	906	1.2331	1.08e-111	Up	1.74e-111	NA	NA	NA	NA	gi|632916258|gb|KDB15805.1|//hypothetical protein UV8b_3445 [Ustilaginoidea virens]
lcl|JHTR01000016.1_cds_KDB15330.1_3756	1602	2130	921	1.23262	2.14e-113	Up	3.39e-113	NA	GO:0000166//nucleotide binding	NA	K08900//mitochondrial chaperone BCS1	gi|632915759|gb|KDB15330.1|//putative BCS1 protein precursor [Ustilaginoidea virens]
lcl|JHTR01000012.1_cds_KDB16043.1_2973	1500	3884	1680	1.23212	1.15e-204	Up	1.27e-204	GO:0034967//Set3 complex;GO:0005829//cytosol;GO:0070210//Rpd3L-Expanded complex	GO:0034739//histone deacetylase activity (H4-K16 specific);GO:0045129//NAD-independent histone deacetylase activity;GO:0032041//NAD-dependent histone deacetylase activity (H3-K14 specific)	GO:0045835//negative regulation of meiotic nuclear division;GO:0006355//regulation of transcription, DNA-templated;GO:0070933//histone H4 deacetylation;GO:0032874//positive regulation of stress-activated MAPK cascade;GO:0070932//histone H3 deacetylation	K11483//histone deacetylase HOS2 [EC:3.5.1.98]	gi|632916517|gb|KDB16043.1|//histone deacetylase phd1 [Ustilaginoidea virens]
lcl|JHTR01000014.1_cds_KDB15781.1_3421	3003	5220	2258	1.23204	3.29e-274	Up	2.92e-274	NA	NA	NA	NA	gi|632916234|gb|KDB15781.1|//hypothetical protein UV8b_3421 [Ustilaginoidea virens]
lcl|JHTR01000012.1_cds_KDB16118.1_3048	630	556.67	240.89	1.23149	2.45e-31	Up	7.33e-31	NA	GO:0016740//transferase activity	NA	K06897//7,8-dihydropterin-6-yl-methyl-4-(beta-D-ribofuranosyl)aminobenzene 5'-phosphate synthase [EC:2.5.1.105];K12584//m7GpppX diphosphatase [EC:3.6.1.59]	gi|632916592|gb|KDB16118.1|//putative methyltransferase [Ustilaginoidea virens]
lcl|JHTR01000004.1_cds_KDB17907.1_1274	3036	7043	3049	1.23089	0	Up	0	GO:0016021//integral component of membrane	GO:0005524//ATP binding;GO:0042626//ATPase activity, coupled to transmembrane movement of substances	GO:0055085//transmembrane transport	K05661//ATP-binding cassette, subfamily B (MDR/TAP), member 6	gi|632918478|gb|KDB17907.1|//heavy metal tolerance protein precursor [Ustilaginoidea virens]
lcl|JHTR01000036.1_cds_KDB13035.1_6035	2592	1038.11	449.71	1.22993	2.64e-56	Up	6.06e-56	GO:0016020//membrane;GO:0005783//endoplasmic reticulum	NA	GO:0019725//cellular homeostasis;GO:0055085//transmembrane transport	NA	gi|632913318|gb|KDB13035.1|//Mechanosensitive ion channel family protein [Ustilaginoidea virens]
lcl|JHTR01000010.1_cds_KDB16596.1_2631	315	150	65	1.22949	4.82e-10	Up	2.12e-09	NA	NA	NA	K05527//BolA protein	gi|632917092|gb|KDB16596.1|//hypothetical protein UV8b_2631 [Ustilaginoidea virens]
lcl|JHTR01000007.1_cds_KDB17221.1_1818	1653	4722.15	2047.56	1.22858	3.35e-247	Up	3.24e-247	GO:0016021//integral component of membrane	NA	NA	K19898//alpha-agglutinin;K01183//chitinase [EC:3.2.1.14]	gi|632917758|gb|KDB17221.1|//hypothetical protein UV8b_1818 [Ustilaginoidea virens];gi|632917759|gb|KDB17222.1|//hypothetical protein UV8b_1819 [Ustilaginoidea virens]
lcl|JHTR01000033.1_cds_KDB13258.1_5848	2877	1436	623	1.22779	9.07e-77	Up	1.78e-76	GO:0044732//mitotic spindle pole body;GO:0005829//cytosol;GO:0031097//medial cortex;GO:0034973//Sid2-Mob1 complex	GO:0004674//protein serine/threonine kinase activity;GO:0005524//ATP binding	GO:0051220//cytoplasmic sequestering of protein;GO:0044878//mitotic cytokinesis checkpoint;GO:0018105//peptidyl-serine phosphorylation;GO:1902817//negative regulation of protein localization to microtubule;GO:1902854//positive regulation of nuclear migration during mitotic telophase;GO:0031028//septation initiation signaling;GO:0061167//maintenance of endoplasmic reticulum location involved in en…	K06686//cell cycle protein kinase DBF20 [EC:2.7.11.-];K06684//cell cycle protein kinase DBF2 [EC:2.7.11.-]	gi|632913560|gb|KDB13258.1|//serine/threonine-protein kinase sid2 [Ustilaginoidea virens]
lcl|JHTR01000029.1_cds_KDB13742.1_5349	4635	1318	572	1.2273	1.29e-70	Up	2.66e-70	GO:0016021//integral component of membrane	GO:0000287//magnesium ion binding;GO:0005524//ATP binding;GO:0004012//phospholipid-translocating ATPase activity	GO:0045332//phospholipid translocation	K01530//phospholipid-translocating ATPase [EC:3.6.3.1]	gi|632914071|gb|KDB13742.1|//P-type ATPase [Ustilaginoidea virens]
lcl|JHTR01000020.1_cds_KDB14779.1_4302	1784	7455	3239	1.2257	0	Up	0	NA	NA	NA	K14404//cleavage and polyadenylation specificity factor subunit 4	gi|632915172|gb|KDB14779.1|//CCCH zinc finger protein [Ustilaginoidea virens];gi|590046355|gb|EXK48213.1|//hypothetical protein FOMG_01258 [Fusarium oxysporum f. sp. melonis 26406]
lcl|JHTR01000008.1_cds_KDB16949.1_2041	3036	2335.58	1014.99	1.22536	5.6e-123	Up	8.4e-123	GO:0016020//membrane;GO:0032116//SMC loading complex;GO:0034990//nuclear mitotic cohesin complex;GO:0005829//cytosol;GO:0000790//nuclear chromatin;GO:0005729//2-micrometer circle DNA	GO:0003682//chromatin binding	GO:0034184//positive regulation of maintenance of mitotic sister chromatid cohesion;GO:1990414//replication-born double-strand break repair via sister chromatid exchange;GO:0071921//cohesin loading;GO:0010468//regulation of gene expression;GO:0051315//attachment of mitotic spindle microtubules to kinetochore;GO:0055085//transmembrane transport;GO:0000972//transcription-dependent tethering of RNA …	K07300//Ca2+:H+ antiporter;K06672//cohesin loading factor subunit SCC2;K20404//DEP domain-containing protein 5	gi|632917473|gb|KDB16950.1|//putative sodium/calcium transporter [Ustilaginoidea virens];gi|632917472|gb|KDB16949.1|//sister chromatid cohesion protein Mis4 [Ustilaginoidea virens]
lcl|JHTR01000001.1_cds_KDB18817.1_208	1224	6171	2683	1.2247	0	Up	0	GO:0005774//vacuolar membrane;GO:0005783//endoplasmic reticulum;GO:0016021//integral component of membrane	GO:0005290//L-histidine transmembrane transporter activity;GO:0061459//L-arginine transmembrane transporter activity;GO:0015189//L-lysine transmembrane transporter activity	GO:0089707//L-lysine transmembrane export from vacuole;GO:0089708//L-histidine transmembrane export from vacuole;GO:1990818//L-arginine transmembrane export from vacuole	K14209//solute carrier family 36 (proton-coupled amino acid transporter)	gi|632919428|gb|KDB18817.1|//hypothetical protein UV8b_208 [Ustilaginoidea virens]
lcl|JHTR01000001.1_cds_KDB18639.1_30	1860	230	100	1.22467	3.66e-14	Up	1.44e-13	NA	NA	NA	K14640//solute carrier family 20 (sodium-dependent phosphate transporter)	gi|632919250|gb|KDB18639.1|//CobW/HypB/UreG, nucleotide-binding domain containing protein [Ustilaginoidea virens]
lcl|JHTR01000025.1_cds_KDB14176.1_4966	1109	1016	442	1.22382	9.63e-55	Up	2.24e-54	NA	GO:0016740//transferase activity;GO:0003824//catalytic activity	GO:0044238//primary metabolic process;GO:0071704//organic substance metabolic process	K00616//transaldolase [EC:2.2.1.2];K19851//flocculation protein FLO11	gi|632914534|gb|KDB14176.1|//transaldolase [Ustilaginoidea virens];gi|908391061|gb|KND91694.1|//Transaldolase, partial [Tolypocladium ophioglossoides CBS 100239]
lcl|JHTR01000034.1_cds_KDB13187.1_5947	1377	13738	5981	1.22275	0	Up	0	GO:0005951//carbamoyl-phosphate synthase complex	GO:0004088//carbamoyl-phosphate synthase (glutamine-hydrolyzing) activity	GO:0006541//glutamine metabolic process;GO:0006526//arginine biosynthetic process;GO:0006207//'de novo' pyrimidine nucleobase biosynthetic process	K01956//carbamoyl-phosphate synthase small subunit [EC:6.3.5.5]	gi|632913482|gb|KDB13187.1|//Carbamoyl-phosphate synthase [Ustilaginoidea virens]
lcl|JHTR01000121.1_cds_KDB10799.1_8351	1287	4611	2009	1.22164	2.58e-239	Up	2.54e-239	NA	GO:0005096//GTPase activator activity	GO:0043547//positive regulation of GTPase activity	K12488//Arf-GAP with SH3 domain, ANK repeat and PH domain-containing protein	gi|632910748|gb|KDB10799.1|//centaurin beta [Ustilaginoidea virens];gi|781087739|dbj|GAO13786.1|//hypothetical protein UVI_007960 [Ustilaginoidea virens]
lcl|JHTR01000014.1_cds_KDB15756.1_3396	927	4938.06	2153.27	1.22046	9.96e-256	Up	9.29e-256	NA	NA	NA	K01183//chitinase [EC:3.2.1.14]	gi|749882487|gb|KIJ51965.1|//hypothetical protein M422DRAFT_776310 [Sphaerobolus stellatus SS14];gi|632916209|gb|KDB15756.1|//hypothetical protein UV8b_3396 [Ustilaginoidea virens]
lcl|JHTR01000071.1_cds_KDB11438.1_7751	1260	13453.5	5866.57	1.22043	0	Up	0	GO:0005840//ribosome	GO:0003735//structural constituent of ribosome	GO:0006412//translation	K02957//small subunit ribosomal protein S15Ae	gi|632911548|gb|KDB11438.1|//40S ribosomal protein S22 [Ustilaginoidea virens];gi|589098335|ref|XP_006961190.1|//ribosomal protein S22, S8 family [Trichoderma reesei QM6a]
lcl|JHTR01000005.1_cds_KDB17651.1_1535	1116	919.49	401	1.22027	1.49e-49	Up	3.65e-49	NA	NA	NA	K00899//5-methylthioribose kinase [EC:2.7.1.100];K15732//RNA polymerase II subunit A C-terminal domain phosphatase [EC:3.1.3.16]	gi|632918212|gb|KDB17651.1|//protein kinase domain-containing protein [Ustilaginoidea virens]
lcl|JHTR01000044.1_cds_KDB12504.1_6728	573	1093	477	1.21927	2.2e-58	Up	4.98e-58	NA	NA	NA	NA	gi|632912736|gb|KDB12504.1|//NTPase [Ustilaginoidea virens]
lcl|JHTR01000043.1_cds_KDB12518.1_6643	1751	3439	1501	1.21911	1.62e-178	Up	1.93e-178	GO:0005634//nucleus;GO:0005730//nucleolus	NA	GO:0006360//transcription from RNA polymerase I promoter	K03004//DNA-directed RNA polymerase I subunit RPA43	gi|632912754|gb|KDB12518.1|//DNA-dependent RNA polymerase I subunit A43 [Ustilaginoidea virens]
lcl|JHTR01000018.1_cds_KDB15153.1_3993	1882	2253.65	983.9	1.21872	9.25e-118	Up	1.43e-117	NA	NA	NA	K01046//triacylglycerol lipase [EC:3.1.1.3];K21016//feruloyl esterase [EC:3.1.1.73]	gi|632915569|gb|KDB15153.1|//lipase [Ustilaginoidea virens]
lcl|JHTR01000048.1_cds_KDB12247.1_6951	1787	1211	530	1.21517	4.22e-64	Up	9.1e-64	NA	NA	NA	NA	gi|632912456|gb|KDB12247.1|//hypothetical protein UV8b_6951 [Ustilaginoidea virens]
lcl|JHTR01000081.1_cds_KDB11099.1_8087	10093	22284.9	9769.14	1.2128	0	Up	0	NA	NA	NA	K09250//cellular nucleic acid-binding protein	gi|632911165|gb|KDB11099.1|//calpain family cysteine protease [Ustilaginoidea virens]
lcl|JHTR01000022.1_cds_KDB14556.1_4606	1398	1357	596	1.21008	4.38e-71	Up	8.97e-71	NA	NA	NA	K10839//UV excision repair protein RAD23	gi|632914932|gb|KDB14556.1|//uv excision repair protein [Ustilaginoidea virens]
lcl|JHTR01000011.1_cds_KDB16450.1_2906	744	12701	5581	1.20939	0	Up	0	GO:0005840//ribosome;GO:0005730//nucleolus;GO:0005829//cytosol	GO:0003735//structural constituent of ribosome	GO:0006412//translation	K02993//small subunit ribosomal protein S7e	gi|632916935|gb|KDB16450.1|//40S ribosomal protein S7 [Ustilaginoidea virens]
lcl|JHTR01000003.1_cds_KDB18046.1_894	864	1836	807	1.20897	3.38e-95	Up	5.93e-95	NA	GO:0010181//FMN binding;GO:0016491//oxidoreductase activity	GO:0055114//oxidation-reduction process	K07005//uncharacterized protein	gi|632918634|gb|KDB18046.1|//flavin-nucleotide-binding protein [Ustilaginoidea virens]
lcl|JHTR01000001.1_cds_KDB18980.1_371	1230	3657	1608	1.20843	4.22e-187	Up	4.91e-187	GO:0070461//SAGA-type complex	NA	GO:0010467//gene expression;GO:0050789//regulation of biological process;GO:0006461//protein complex assembly;GO:0065007//biological regulation;GO:0016570//histone modification	K11365//SAGA-associated factor 73	gi|632919591|gb|KDB18980.1|//esterase [Ustilaginoidea virens]
lcl|JHTR01000042.1_cds_KDB12531.1_6552	1101	470	207	1.20607	5.09e-26	Up	1.62e-25	NA	NA	NA	NA	gi|632912774|gb|KDB12531.1|//Cytochrome c Oxidase Subunit IV [Ustilaginoidea virens]
lcl|JHTR01000013.1_cds_KDB15864.1_3176	1428	21887	9640	1.20601	0	Up	0	GO:0005840//ribosome;GO:0005634//nucleus;GO:0005829//cytosol	GO:0003735//structural constituent of ribosome	GO:0006412//translation	K02875//large subunit ribosomal protein L14e	gi|632916328|gb|KDB15864.1|//ribosomal protein L14 [Ustilaginoidea virens];gi|781081548|dbj|GAO19388.1|//hypothetical protein UVI_069800 [Ustilaginoidea virens]
lcl|JHTR01000045.1_cds_KDB12376.1_6739	4551	1597	705	1.20271	1.87e-82	Up	3.52e-82	NA	NA	NA	NA	gi|632912601|gb|KDB12376.1|//hypothetical protein UV8b_6739 [Ustilaginoidea virens]
lcl|JHTR01000001.1_cds_KDB18910.1_301	1647	4343.57	1917.51	1.20269	3.94e-220	Up	4.13e-220	NA	GO:0008496//mannan endo-1,6-alpha-mannosidase activity	GO:0016052//carbohydrate catabolic process	K08257//mannan endo-1,6-alpha-mannosidase [EC:3.2.1.101]	gi|632919521|gb|KDB18910.1|//mannan endo-1,6-alpha-mannosidase-like protein [Ustilaginoidea virens];gi|953466723|ref|XP_014576836.1|//mannan endo-1,6-alpha-mannosidase-like protein, partial [Metarhizium majus ARSEF 297]
lcl|JHTR01000012.1_cds_KDB16206.1_3136	2016	5372	2373	1.20179	2.32e-271	Up	2.08e-271	GO:0005737//cytoplasm	GO:0046872//metal ion binding	NA	K00223//Delta24(24(1))-sterol reductase [EC:1.3.1.71]	gi|632916680|gb|KDB16206.1|//ring-15 protein [Ustilaginoidea virens]
lcl|JHTR01000002.1_cds_KDB18451.1_693	675	364	161	1.19992	1.63e-20	Up	5.66e-20	NA	NA	NA	NA	gi|632919056|gb|KDB18451.1|//hypothetical protein UV8b_693 [Ustilaginoidea virens]
BGI_novel_G000029	2558	5960.29	2641.6	1.19701	6.08e-299	Up	5.1e-299	NA	NA	NA	NA	gi|632912600|gb|KDB12375.1|//hypothetical protein UV8b_6738 [Ustilaginoidea virens]
lcl|JHTR01000036.1_cds_KDB13048.1_6048	1245	399	177	1.19568	3.7e-22	Up	1.25e-21	GO:0016020//membrane	NA	NA	K02920//large subunit ribosomal protein L36e;K14326//regulator of nonsense transcripts 1 [EC:3.6.4.-];K06123//1-acylglycerone phosphate reductase [EC:1.1.1.101];K19619//tyrosyl-DNA phosphodiesterase 2 [EC:3.1.4.-]	gi|632913331|gb|KDB13048.1|//integral membrane protein [Ustilaginoidea virens]
lcl|JHTR01000030.1_cds_KDB13720.1_5552	4991	7650	3394	1.19551	0	Up	0	GO:0043231//intracellular membrane-bounded organelle;GO:0044446//intracellular organelle part	NA	NA	K20241//WD repeat-containing protein 44	gi|632914043|gb|KDB13720.1|//WD domain, G-beta repeat containing protein [Ustilaginoidea virens]
lcl|JHTR01000078.1_cds_KDB11182.1_7993	825	676	300	1.1951	6.34e-36	Up	1.78e-35	NA	NA	NA	NA	gi|632911260|gb|KDB11182.1|//QDE-2-interacting protein [Ustilaginoidea virens]
BGI_novel_G000046	1253	144	64	1.19297	2.25e-09	Up	1.01e-08	NA	NA	NA	NA	gi|632917963|gb|KDB17416.1|//hypothetical protein UV8b_1673 [Ustilaginoidea virens]
lcl|JHTR01000016.1_cds_KDB15327.1_3753	1044	1139.78	506.62	1.19282	8.7e-59	Up	1.95e-58	NA	NA	NA	K18342//OTU domain-containing protein 6 [EC:3.4.19.12]	gi|632915756|gb|KDB15327.1|//OTU domain-containing protein 6B [Ustilaginoidea virens]
lcl|JHTR01000003.1_cds_KDB18124.1_972	2580	92990	41419	1.18982	0	Up	0	NA	NA	NA	K10777//DNA ligase 4 [EC:6.5.1.1]	gi|632918712|gb|KDB18124.1|//hypothetical protein UV8b_972 [Ustilaginoidea virens]
lcl|JHTR01000048.1_cds_KDB12240.1_6944	2606	10183	4536	1.18971	0	Up	0	NA	NA	NA	NA	gi|632912449|gb|KDB12240.1|//hypothetical protein UV8b_6944 [Ustilaginoidea virens]
lcl|JHTR01000056.1_cds_KDB11895.1_7220	7895	2603.05	1160.18	1.18889	1.62e-130	Up	2.34e-130	NA	NA	NA	NA	gi|632912065|gb|KDB11895.1|//hypothetical protein UV8b_7220 [Ustilaginoidea virens]
lcl|JHTR01000002.1_cds_KDB18427.1_669	2025	1566	698	1.18883	1.81e-79	Up	3.48e-79	GO:0005634//nucleus	NA	GO:0019933//cAMP-mediated signaling	NA	gi|632919032|gb|KDB18427.1|//cAMP-mediated signaling protein Sok1 [Ustilaginoidea virens]
lcl|JHTR01000013.1_cds_KDB15931.1_3243	8019	5464	2436	1.18848	3.52e-271	Up	3.15e-271	NA	NA	NA	K10777//DNA ligase 4 [EC:6.5.1.1];K01301//N-acetylated-alpha-linked acidic dipeptidase [EC:3.4.17.21]	gi|632916395|gb|KDB15931.1|//pathway-specific nitrogen regulator [Ustilaginoidea virens]
lcl|JHTR01000016.1_cds_KDB15413.1_3839	1806	2431	1084	1.18823	6.07e-122	Up	9.17e-122	GO:0000324//fungal-type vacuole;GO:0031520//plasma membrane of cell tip;GO:0016021//integral component of membrane;GO:0032153//cell division site	GO:0042937//tripeptide transporter activity;GO:0071916//dipeptide transmembrane transporter activity	GO:0042939//tripeptide transport;GO:0035442//dipeptide transmembrane transport	K03305//proton-dependent oligopeptide transporter, POT family	gi|632915842|gb|KDB15413.1|//MFS peptide transporter [Ustilaginoidea virens]
lcl|JHTR01000002.1_cds_KDB18577.1_819	1092	3568.32	1591.67	1.18774	9.35e-178	Up	1.12e-177	GO:0016021//integral component of membrane	NA	NA	K04554//ubiquitin-conjugating enzyme E2 J2 [EC:2.3.2.23]	gi|632919182|gb|KDB18577.1|//ubiquitin-conjugating enzyme [Ustilaginoidea virens]
lcl|JHTR01000011.1_cds_KDB16376.1_2832	741	3059	1365	1.1872	1.29e-152	Up	1.69e-152	NA	NA	NA	K05747//Wiskott-Aldrich syndrome protein	gi|632916861|gb|KDB16376.1|//hypothetical protein UV8b_2832 [Ustilaginoidea virens]
lcl|JHTR01000002.1_cds_KDB18375.1_617	7432	13876.7	6192.38	1.18714	0	Up	0	NA	GO:0004037//allantoicase activity	GO:0000256//allantoin catabolic process	K20133//USP6 N-terminal-like protein;K06867//uncharacterized protein	gi|632918980|gb|KDB18375.1|//DIL and Ankyrin domain containing protein [Ustilaginoidea virens]
lcl|JHTR01000026.1_cds_KDB14072.1_5061	1134	1512	675	1.18654	1.39e-76	Up	2.72e-76	NA	NA	NA	NA	gi|632914425|gb|KDB14072.1|//hypothetical protein UV8b_5061 [Ustilaginoidea virens]
lcl|JHTR01000024.1_cds_KDB14355.1_4950	465	67	30	1.18224	2.01e-05	Up	0.000104494	GO:0005744//mitochondrial inner membrane presequence translocase complex;GO:0016021//integral component of membrane	GO:0015450//P-P-bond-hydrolysis-driven protein transmembrane transporter activity	GO:0000002//mitochondrial genome maintenance;GO:0030150//protein import into mitochondrial matrix	K17795//mitochondrial import inner membrane translocase subunit TIM17	gi|632914720|gb|KDB14355.1|//Mitochondrial import inner membrane translocase subunit TIM17 [Ustilaginoidea virens]
lcl|JHTR01000020.1_cds_KDB14770.1_4293	3273	9622	4315	1.18002	0	Up	0	GO:0005634//nucleus	GO:0003677//DNA binding;GO:0008270//zinc ion binding;GO:0005488//binding	GO:0006351//transcription, DNA-templated	K01199//glucan endo-1,3-beta-D-glucosidase [EC:3.2.1.39];K20047//actin cytoskeleton-regulatory complex protein PAN1;K00480//salicylate hydroxylase [EC:1.14.13.1]	gi|632915163|gb|KDB14770.1|//Zinc transcription factor [Ustilaginoidea virens]
lcl|JHTR01000010.1_cds_KDB16551.1_2586	303	330	148	1.17991	2.27e-18	Up	8.16e-18	GO:0016021//integral component of membrane	NA	NA	NA	gi|632917047|gb|KDB16551.1|//rhodopsin family protein [Ustilaginoidea virens]
lcl|JHTR01000080.1_cds_KDB11135.1_8045	2419	3337	1498	1.17855	2.27e-164	Up	2.82e-164	NA	GO:0016491//oxidoreductase activity	GO:0055114//oxidation-reduction process	K00059//3-oxoacyl-[acyl-carrier protein] reductase [EC:1.1.1.100];K18337//L-rhamnose 1-dehydrogenase [EC:1.1.1.378 1.1.1.377 1.1.1.173]	gi|632911205|gb|KDB11135.1|//short-chain dehydrogenase/reductase [Ustilaginoidea virens];gi|781082129|dbj|GAO18903.1|//hypothetical protein UVI_064440 [Ustilaginoidea virens]
lcl|JHTR01000001.1_cds_KDB19125.1_516	1374	824	370	1.17816	2.32e-42	Up	6.09e-42	NA	NA	NA	NA	gi|632919736|gb|KDB19125.1|//hypothetical protein UV8b_516 [Ustilaginoidea virens]
lcl|JHTR01000041.1_cds_KDB12669.1_6515	2454	512	230	1.17755	3.53e-27	Up	1.11e-26	NA	NA	NA	K01012//biotin synthase [EC:2.8.1.6]	gi|632912918|gb|KDB12669.1|//major facilitator superfamily transporter [Ustilaginoidea virens]
lcl|JHTR01000036.1_cds_KDB13117.1_6117	1881	957	430	1.17722	9.24e-49	Up	2.28e-48	NA	NA	NA	K17560//unconventional prefoldin RPB5 interactor 1	gi|632913400|gb|KDB13117.1|//UDP-galactose transporter like protein [Ustilaginoidea virens]
lcl|JHTR01000032.1_cds_KDB13330.1_5709	1368	2716	1221	1.17646	7.33e-134	Up	1.05e-133	NA	NA	NA	K14546//U3 small nucleolar RNA-associated protein 5	gi|632913642|gb|KDB13330.1|//u3 small nucleolar RNA-associated protein 5 [Ustilaginoidea virens]
lcl|JHTR01000008.1_cds_KDB17099.1_2191	2948	9507	4277	1.17543	0	Up	0	NA	NA	NA	K01942//biotin--protein ligase [EC:6.3.4.9 6.3.4.10 6.3.4.11 6.3.4.15];K14692//solute carrier family 30 (zinc transporter), member 5/7	gi|632917622|gb|KDB17099.1|//biotin protein ligase [Ustilaginoidea virens];gi|781082971|dbj|GAO18175.1|//hypothetical protein UVI_056070 [Ustilaginoidea virens]
lcl|JHTR01000078.1_cds_KDB11165.1_7976	2637	776.24	349.26	1.17524	6.83e-40	Up	1.84e-39	NA	NA	NA	K17944//mRNA-binding protein PUF3	gi|632911243|gb|KDB11165.1|//pumilio domain-containing protein [Ustilaginoidea virens]
lcl|JHTR01000004.1_cds_KDB17800.1_1167	1740	1746	786	1.17449	1.09e-86	Up	2.01e-86	GO:0016021//integral component of membrane	GO:0015171//amino acid transmembrane transporter activity	GO:0006865//amino acid transport;GO:0003333//amino acid transmembrane transport	K16261//yeast amino acid transporter	gi|632918371|gb|KDB17800.1|//Amino-acid permease inda1 [Ustilaginoidea virens]
lcl|JHTR01000002.1_cds_KDB18460.1_702	2067	105.69	47.64	1.17263	2.68e-07	Up	1.29e-06	NA	NA	NA	NA	gi|632919065|gb|KDB18460.1|//hypothetical protein UV8b_702 [Ustilaginoidea virens]
lcl|JHTR01000023.1_cds_KDB14429.1_4700	2610	30623	13814	1.17152	0	Up	0	NA	NA	NA	NA	gi|632914800|gb|KDB14429.1|//PH domain protein [Ustilaginoidea virens]
lcl|JHTR01000004.1_cds_KDB17871.1_1238	1470	2340	1056	1.17094	8.08e-115	Up	1.27e-114	GO:0005829//cytosol;GO:0031510//SUMO activating enzyme complex	GO:0019948//SUMO activating enzyme activity	GO:0016925//protein sumoylation	K10684//ubiquitin-like 1-activating enzyme E1 A [EC:6.2.1.45]	gi|632918442|gb|KDB17871.1|//putative SUMO activating enzyme (AosA) [Ustilaginoidea virens]
lcl|JHTR01000045.1_cds_KDB12420.1_6783	1772	881	398	1.16941	1.26e-44	Up	3.25e-44	GO:0016021//integral component of membrane	NA	NA	K02920//large subunit ribosomal protein L36e;K00108//choline dehydrogenase [EC:1.1.99.1];K14213//Xaa-Pro dipeptidase [EC:3.4.13.9];K06110//exocyst complex component 3	gi|632912645|gb|KDB12420.1|//integral membrane protein [Ustilaginoidea virens]
lcl|JHTR01000059.1_cds_KDB11784.1_7372	828	8320	3759	1.16928	0	Up	0	NA	NA	NA	NA	gi|632911941|gb|KDB11784.1|//cell wall protein [Ustilaginoidea virens]
lcl|JHTR01000002.1_cds_KDB18574.1_816	4608	3405	1539	1.1687	1.78e-165	Up	2.21e-165	GO:0016021//integral component of membrane	GO:0005524//ATP binding;GO:0042626//ATPase activity, coupled to transmembrane movement of substances	GO:0055085//transmembrane transport	K08711//ATP-binding cassette, subfamily G (WHITE), member 2, PDR	gi|632919179|gb|KDB18574.1|//ABC transporter ABCl1 [Ustilaginoidea virens]
lcl|JHTR01000001.1_cds_KDB18704.1_95	309	141	64	1.16259	6.14e-09	Up	2.79e-08	NA	NA	NA	NA	gi|632919315|gb|KDB18704.1|//hypothetical protein UV8b_95 [Ustilaginoidea virens]
lcl|JHTR01000007.1_cds_KDB17396.1_1993	1863	2983	1354	1.16258	4.49e-144	Up	6.1e-144	NA	GO:0016491//oxidoreductase activity	GO:0055114//oxidation-reduction process	K00327//NADPH-ferrihemoprotein reductase [EC:1.6.2.4];K00380//sulfite reductase (NADPH) flavoprotein alpha-component [EC:1.8.1.2]	gi|632917933|gb|KDB17396.1|//FAD binding domain containing protein [Ustilaginoidea virens]
lcl|JHTR01000001.1_cds_KDB18879.1_270	975	304	138	1.16244	9.46e-17	Up	3.52e-16	GO:0016020//membrane	NA	NA	K09885//aquaporin rerated protein, other eukaryote	gi|632919490|gb|KDB18879.1|//aquaporin [Ustilaginoidea virens]
lcl|JHTR01000008.1_cds_KDB16994.1_2086	7823	28511.2	12960.8	1.16042	0	Up	0	NA	GO:0003824//catalytic activity;GO:0036094//small molecule binding	GO:0008152//metabolic process	K15321//naphtho-gamma-pyrone polyketide synthase	gi|632917517|gb|KDB16994.1|//polyketide synthetase PksP [Ustilaginoidea virens]
BGI_novel_G000063	424	164.97	75.07	1.15894	4.7e-10	Up	2.07e-09	NA	NA	NA	NA	gi|632910171|gb|KDB10733.1|//reverse transcriptase family protein [Ustilaginoidea virens]
lcl|JHTR01000007.1_cds_KDB17370.1_1967	2285	9823	4472	1.15828	0	Up	0	NA	GO:0004674//protein serine/threonine kinase activity;GO:0005524//ATP binding	GO:0006468//protein phosphorylation	K08282//non-specific serine/threonine protein kinase [EC:2.7.11.1];K04345//protein kinase A [EC:2.7.11.11]	gi|632917907|gb|KDB17370.1|//serine/threonine-protein kinase PRKX [Ustilaginoidea virens]
lcl|JHTR01000015.1_cds_KDB15666.1_3697	2832	17165	7821	1.15709	0	Up	0	NA	NA	NA	K17095//annexin A7/11	gi|632916107|gb|KDB15666.1|//metacaspase CasA [Ustilaginoidea virens]
lcl|JHTR01000037.1_cds_KDB12957.1_6159	756	94.44	43.08	1.15542	1.24e-06	Up	6.1e-06	GO:0016020//membrane	NA	NA	NA	gi|632913232|gb|KDB12957.1|//RING finger domain protein [Ustilaginoidea virens]
lcl|JHTR01000001.1_cds_KDB19034.1_425	2706	1578	720	1.15507	1.42e-76	Up	2.79e-76	NA	GO:0016740//transferase activity	NA	NA	gi|632919645|gb|KDB19034.1|//phosphatidylcholine-sterol o-acyltransferase-like protein [Ustilaginoidea virens]
lcl|JHTR01000046.1_cds_KDB12327.1_6814	2331	633	289	1.15418	4.32e-32	Up	1.28e-31	NA	NA	NA	NA	gi|632912548|gb|KDB12327.1|//hypothetical protein UV8b_6814 [Ustilaginoidea virens]
lcl|JHTR01000013.1_cds_KDB15974.1_3286	4630	3027	1382	1.15417	1.66e-144	Up	2.25e-144	NA	NA	NA	NA	gi|632916438|gb|KDB15974.1|//DUF602 domain-containing protein [Ustilaginoidea virens];gi|953474393|ref|XP_014580671.1|//zinc finger domain-containing protein, partial [Metarhizium majus ARSEF 297]
lcl|JHTR01000012.1_cds_KDB16129.1_3059	2715	66208	30248	1.15321	0	Up	0	NA	NA	NA	K17987//next to BRCA1 gene 1 protein	gi|632916603|gb|KDB16129.1|//ZZ type zinc finger domain-containing protein [Ustilaginoidea virens]
lcl|JHTR01000029.1_cds_KDB13819.1_5426	2212	1621	741	1.15238	2.59e-78	Up	5.03e-78	NA	NA	NA	K01183//chitinase [EC:3.2.1.14]	gi|632914148|gb|KDB13819.1|//hypothetical protein UV8b_5426 [Ustilaginoidea virens]
lcl|JHTR01000002.1_cds_KDB18356.1_598	567	1330	608	1.15232	1.12e-64	Up	2.4e-64	GO:0005634//nucleus;GO:0005829//cytosol;GO:0030123//AP-3 adaptor complex	GO:0008565//protein transporter activity	GO:0006896//Golgi to vacuole transport;GO:0006623//protein targeting to vacuole	K12399//AP-3 complex subunit sigma	gi|632918961|gb|KDB18356.1|//AP-3 complex subunit sigma [Ustilaginoidea virens]
lcl|JHTR01000005.1_cds_KDB17530.1_1414	2790	1168	534	1.15217	4.45e-57	Up	1.02e-56	NA	NA	NA	NA	gi|632918091|gb|KDB17530.1|//hypothetical protein UV8b_1414 [Ustilaginoidea virens]
lcl|JHTR01000002.1_cds_KDB18544.1_786	603	5247	2399	1.1521	5e-248	Up	4.82e-248	GO:0005634//nucleus;GO:0005885//Arp2/3 protein complex;GO:0031097//medial cortex;GO:0043332//mating projection tip;GO:0030479//actin cortical patch;GO:0031315//extrinsic component of mitochondrial outer membrane;GO:0005829//cytosol;GO:0005826//actomyosin contractile ring	GO:0003729//mRNA binding;GO:0005198//structural molecule activity	GO:0000147//actin cortical patch assembly;GO:0000001//mitochondrion inheritance;GO:0034314//Arp2/3 complex-mediated actin nucleation	K05754//actin related protein 2/3 complex, subunit 5	gi|632919149|gb|KDB18544.1|//Arp2/3 complex subunit [Ustilaginoidea virens]
lcl|JHTR01000003.1_cds_KDB18034.1_882	4620	9298	4252	1.15182	0	Up	0	GO:0016020//membrane	GO:0016787//hydrolase activity;GO:0000166//nucleotide binding	GO:0055085//transmembrane transport;GO:0006816//calcium ion transport	K01537//Ca2+-transporting ATPase [EC:3.6.3.8]	gi|632918622|gb|KDB18034.1|//putative calcium P-type ATPase [Ustilaginoidea virens]
lcl|JHTR01000030.1_cds_KDB13660.1_5492	606	470	215	1.15136	2.49e-24	Up	8.17e-24	NA	NA	NA	NA	gi|632913983|gb|KDB13660.1|//DUF614 domain protein [Ustilaginoidea virens]
lcl|JHTR01000002.1_cds_KDB18376.1_618	750	5531	2533	1.14973	1.81e-260	Up	1.67e-260	NA	NA	NA	NA	gi|632918981|gb|KDB18376.1|//cytochrome b561 [Ustilaginoidea virens]
lcl|JHTR01000002.1_cds_KDB18353.1_595	2472	12274	5623	1.14923	0	Up	0	NA	NA	NA	K05747//Wiskott-Aldrich syndrome protein	gi|632918958|gb|KDB18353.1|//hypothetical protein UV8b_595 [Ustilaginoidea virens]
lcl|JHTR01000015.1_cds_KDB15566.1_3597	2193	4705.83	2158.1	1.14773	2.35e-221	Up	2.45e-221	GO:0030686//90S preribosome;GO:0032040//small-subunit processome;GO:0005730//nucleolus	GO:0003723//RNA binding	GO:0000447//endonucleolytic cleavage in ITS1 to separate SSU-rRNA from 5.8S rRNA and LSU-rRNA from tricistronic rRNA transcript (SSU-rRNA, 5.8S rRNA, LSU-rRNA)	K13953//alcohol dehydrogenase, propanol-preferring [EC:1.1.1.1];K00344//NADPH2:quinone reductase [EC:1.6.5.5];K06961//ribosomal RNA assembly protein	gi|632916007|gb|KDB15566.1|//oxidoreductase [Ustilaginoidea virens]
lcl|JHTR01000006.1_cds_KDB17414.1_1671	2418	6492.69	2977.82	1.1476	1.9e-304	Up	1.58e-304	NA	NA	NA	NA	gi|632917961|gb|KDB17414.1|//mucoidy inhibitor-like protein [Ustilaginoidea virens]
lcl|JHTR01000016.1_cds_KDB15331.1_3757	5157	2264	1039	1.14672	1.35e-107	Up	2.21e-107	NA	NA	NA	K08900//mitochondrial chaperone BCS1	gi|632915760|gb|KDB15331.1|//hypothetical protein UV8b_3757 [Ustilaginoidea virens]
lcl|JHTR01000032.1_cds_KDB13355.1_5734	1742	5791	2658	1.14651	2.18e-271	Up	1.95e-271	GO:0005634//nucleus	GO:0043565//sequence-specific DNA binding;GO:0003700//transcription factor activity, sequence-specific DNA binding	GO:0033554//cellular response to stress;GO:0006357//regulation of transcription from RNA polymerase II promoter;GO:0007165//signal transduction;GO:0007131//reciprocal meiotic recombination;GO:0045934//negative regulation of nucleobase-containing compound metabolic process;GO:0010605//negative regulation of macromolecule metabolic process	K09051//ATF/CREB family transcription factor	gi|632913667|gb|KDB13355.1|//putative bZip transcription factor [Ustilaginoidea virens]
lcl|JHTR01000002.1_cds_KDB18361.1_603	908	22668.5	10419	1.14451	0	Up	0	GO:0022625//cytosolic large ribosomal subunit;GO:0016021//integral component of membrane	GO:0003723//RNA binding;GO:0000166//nucleotide binding;GO:0005506//iron ion binding;GO:0003735//structural constituent of ribosome;GO:0016491//oxidoreductase activity	GO:0002181//cytoplasmic translation;GO:0000027//ribosomal large subunit assembly;GO:0006633//fatty acid biosynthetic process;GO:0055114//oxidation-reduction process	K02893//large subunit ribosomal protein L23Ae;K00227//Delta7-sterol 5-desaturase [EC:1.14.19.20]	gi|632918965|gb|KDB18360.1|//sterol delta 5,6-desaturase ERG3 [Ustilaginoidea virens] ;gi|632918966|gb|KDB18361.1|//60S ribosomal protein L25 [Ustilaginoidea virens]
lcl|JHTR01000051.1_cds_KDB12105.1_7098	1299	89	41	1.14122	2.75e-06	Up	1.38e-05	NA	NA	NA	K06287//septum formation protein	gi|632912300|gb|KDB12105.1|//HLH transcription factor [Ustilaginoidea virens]
lcl|JHTR01000020.1_cds_KDB14741.1_4264	900	13976	6443	1.14019	0	Up	0	GO:0005840//ribosome	GO:0003735//structural constituent of ribosome	GO:0006412//translation	K02978//small subunit ribosomal protein S27e	gi|699036154|emb|CEF86029.1|//unnamed protein product [Fusarium graminearum];gi|632915134|gb|KDB14741.1|//40S ribosomal protein S27 [Ustilaginoidea virens]
lcl|JHTR01000014.1_cds_KDB15834.1_3474	5385	770	355	1.14008	7.99e-38	Up	2.2e-37	GO:0043229//intracellular organelle	NA	GO:0090529//cell septum assembly;GO:1902410//mitotic cytokinetic process	K20237//protein NUD1	gi|632916287|gb|KDB15834.1|//conserved leucine-rich repeat protein [Ustilaginoidea virens]
lcl|JHTR01000002.1_cds_KDB18413.1_655	676	310	143	1.13929	1.44e-16	Up	5.38e-16	GO:0044429//mitochondrial part	GO:0004721//phosphoprotein phosphatase activity	GO:0050794//regulation of cellular process;GO:1902589//single-organism organelle organization;GO:0006914//autophagy;GO:0044237//cellular metabolic process	K19708//protein phosphatase PTC6 [EC:3.1.3.16 3.1.3.43]	gi|632919018|gb|KDB18413.1|//protein phosphatase 2c domain containing protein [Ustilaginoidea virens]
lcl|JHTR01000003.1_cds_KDB18255.1_1103	264	39	18	1.13852	0.000722937	Up	0.00407395	NA	NA	NA	NA	gi|632918843|gb|KDB18255.1|//hypothetical protein UV8b_1103 [Ustilaginoidea virens]
lcl|JHTR01000015.1_cds_KDB15547.1_3578	342	52	24	1.13852	0.000167449	Up	0.000910753	NA	NA	NA	NA	gi|781085826|dbj|GAO15689.1|//hypothetical protein UVI_029030 [Ustilaginoidea virens]
lcl|JHTR01000005.1_cds_KDB17631.1_1515	483	91	42	1.13852	2.3e-06	Up	1.15e-05	NA	NA	NA	NA	gi|632918192|gb|KDB17631.1|//hypothetical protein UV8b_1515 [Ustilaginoidea virens]
lcl|JHTR01000002.1_cds_KDB18593.1_835	4292	5009.36	2314.1	1.13722	4.57e-232	Up	4.63e-232	NA	NA	NA	NA	gi|632919198|gb|KDB18593.1|//hypothetical protein UV8b_835 [Ustilaginoidea virens]
lcl|JHTR01000024.1_cds_KDB14284.1_4879	843	184	85	1.13721	1.06e-10	Up	4.57e-10	NA	NA	NA	NA	gi|632914649|gb|KDB14284.1|//hypothetical protein UV8b_4879 [Ustilaginoidea virens]
lcl|JHTR01000020.1_cds_KDB14774.1_4297	2207	3635.25	1683.31	1.13379	2.96e-168	Up	3.64e-168	NA	GO:0016301//kinase activity	GO:0016310//phosphorylation	K06685//MOB kinase activator 1	gi|632915167|gb|KDB14774.1|//putative protein kinase activator (Mob2) [Ustilaginoidea virens]
lcl|JHTR01000040.1_cds_KDB12754.1_6410	306	177	82	1.13309	2.5e-10	Up	1.09e-09	NA	NA	NA	NA	gi|632913011|gb|KDB12754.1|//gon7 family protein [Ustilaginoidea virens]
lcl|JHTR01000032.1_cds_KDB13375.1_5754	1331	21210.6	9830	1.13256	0	Up	0	GO:0005634//nucleus	GO:0046872//metal ion binding;GO:0005524//ATP binding;GO:0051082//unfolded protein binding;GO:0031072//heat shock protein binding	GO:1900035//negative regulation of cellular response to heat;GO:0006457//protein folding;GO:0000226//microtubule cytoskeleton organization	K09503//DnaJ homolog subfamily A member 2	gi|632913687|gb|KDB13375.1|//mitochondrial targeting protein (Mas1) [Ustilaginoidea virens]
lcl|JHTR01000009.1_cds_KDB16665.1_2256	2291	2245.77	1041.82	1.13114	1.74e-104	Up	2.92e-104	NA	NA	NA	NA	gi|781087198|dbj|GAO14464.1|//hypothetical protein UVI_015400 [Ustilaginoidea virens];gi|632917177|gb|KDB16665.1|//hypothetical protein UV8b_2256 [Ustilaginoidea virens]
lcl|JHTR01000056.1_cds_KDB11934.1_7259	378	194	90	1.1311	4.34e-11	Up	1.86e-10	NA	GO:0016740//transferase activity	NA	NA	gi|632912104|gb|KDB11934.1|//hypothetical protein UV8b_7259 [Ustilaginoidea virens]
lcl|JHTR01000014.1_cds_KDB15706.1_3346	2738	1291	599	1.1309	4.67e-61	Up	1.03e-60	NA	GO:0008484//sulfuric ester hydrolase activity;GO:0016740//transferase activity	GO:0008152//metabolic process	K11238//cytokinesis protein;K01133//choline-sulfatase [EC:3.1.6.6]	gi|632916159|gb|KDB15706.1|//sulfatase [Ustilaginoidea virens];gi|367052235|ref|XP_003656496.1|//hypothetical protein THITE_2121196 [Thielavia terrestris NRRL 8126]
BGI_novel_G000057	1371	179.37	83.36	1.12855	2.2e-10	Up	9.55e-10	NA	NA	NA	NA	gi|751668668|gb|KIM19341.1|//hypothetical protein M408DRAFT_318969 [Serendipita vermifera MAFF 305830]
lcl|JHTR01000074.1_cds_KDB11318.1_7847	2119	13497.8	6276.03	1.12784	0	Up	0	NA	GO:0003977//UDP-N-acetylglucosamine diphosphorylase activity	GO:0008152//metabolic process	K00972//UDP-N-acetylglucosamine/UDP-N-acetylgalactosamine diphosphorylase [EC:2.7.7.23 2.7.7.83]	gi|632911414|gb|KDB11318.1|//UDP-N-acetylglucosamine pyrophosphorylase [Ustilaginoidea virens]
lcl|JHTR01000009.1_cds_KDB16821.1_2412	894	9493	4415	1.12749	0	Up	0	NA	NA	NA	K11279//nucleosome assembly protein 1-like 1;K11290//template-activating factor I	gi|632917333|gb|KDB16821.1|//NAP family protein [Ustilaginoidea virens]
lcl|JHTR01000004.1_cds_KDB17946.1_1313	5383	3369.15	1567.02	1.1274	1e-154	Up	1.31e-154	GO:0016021//integral component of membrane	GO:0047750//cholestenol delta-isomerase activity;GO:0046872//metal ion binding;GO:0016853//isomerase activity	GO:0044238//primary metabolic process;GO:0016125//sterol metabolic process;GO:0071704//organic substance metabolic process	K01809//mannose-6-phosphate isomerase [EC:5.3.1.8];K01824//cholestenol Delta-isomerase [EC:5.3.3.5]	gi|632918518|gb|KDB17947.1|//mannose-6-phosphate isomerase [Ustilaginoidea virens];gi|632918517|gb|KDB17946.1|//emopamil binding protein [Ustilaginoidea virens] ;gi|632918519|gb|KDB17948.1|//C6 transcription factor [Ustilaginoidea virens]
lcl|JHTR01000005.1_cds_KDB17527.1_1411	1434	16863.8	7847.81	1.12661	0	Up	0	GO:0016020//membrane	NA	NA	K03448//MFS transporter, ACS family, pantothenate transporter;K11369//retrograde regulation protein 2	gi|632918088|gb|KDB17527.1|//putative vitamin H transporter [Ustilaginoidea virens]
lcl|JHTR01000018.1_cds_KDB15162.1_4002	3420	6173.87	2875.79	1.12526	1.11e-280	Up	9.67e-281	GO:0043229//intracellular organelle	NA	NA	K11578//protein transport protein DSL1/ZW10	gi|632915578|gb|KDB15162.1|//centromere kinetochore protein [Ustilaginoidea virens];gi|781084372|dbj|GAO16966.1|//hypothetical protein UVI_043040 [Ustilaginoidea virens]
lcl|JHTR01000083.1_cds_KDB11005.1_8133	4049	16256.2	7572.68	1.12516	0	Up	0	NA	NA	NA	K19849//signaling mucin MSB2;K19851//flocculation protein FLO11	gi|632911062|gb|KDB11005.1|//3-hydroxyisobutyrate dehydrogenase [Ustilaginoidea virens]
lcl|JHTR01000012.1_cds_KDB16092.1_3022	5499	7195	3352	1.12501	0	Up	0	GO:0043231//intracellular membrane-bounded organelle;GO:0044444//cytoplasmic part	GO:0004630//phospholipase D activity;GO:0035091//phosphatidylinositol binding	GO:0048017//inositol lipid-mediated signaling;GO:0003006//developmental process involved in reproduction;GO:0044702//single organism reproductive process;GO:0006654//phosphatidic acid biosynthetic process;GO:0019953//sexual reproduction;GO:0032989//cellular component morphogenesis;GO:0030334//regulation of cell migration;GO:0006644//phospholipid metabolic process;GO:0050764//regulation of phagocy…	K01115//phospholipase D1/2 [EC:3.1.4.4]	gi|632916566|gb|KDB16092.1|//putative phospholipase D [Ustilaginoidea virens]
lcl|JHTR01000012.1_cds_KDB16001.1_2931	1044	6719	3133	1.12374	1.33e-304	Up	1.1e-304	GO:0005634//nucleus;GO:0005737//cytoplasm	GO:0016787//hydrolase activity	NA	K03189//urease accessory protein	gi|632916475|gb|KDB16001.1|//MYG1 protein [Ustilaginoidea virens]
lcl|JHTR01000007.1_cds_KDB17147.1_1744	744	2680	1251	1.12219	1.14e-122	Up	1.72e-122	NA	NA	NA	NA	gi|632917684|gb|KDB17147.1|//hypothetical protein UV8b_1744 [Ustilaginoidea virens]
lcl|JHTR01000003.1_cds_KDB18165.1_1013	225	1321	617	1.12133	1.32e-61	Up	2.91e-61	NA	NA	NA	NA	gi|632918753|gb|KDB18165.1|//hypothetical protein UV8b_1013 [Ustilaginoidea virens]
lcl|JHTR01000016.1_cds_KDB15311.1_3737	960	1761	823	1.12047	3.13e-81	Up	5.93e-81	NA	NA	NA	NA	gi|632915740|gb|KDB15311.1|//transcription factor c2h2 [Ustilaginoidea virens]
lcl|JHTR01000049.1_cds_KDB12156.1_6980	3408	1836	859	1.11888	2.1e-84	Up	3.94e-84	NA	NA	NA	NA	gi|632912359|gb|KDB12156.1|//hypothetical protein UV8b_6980 [Ustilaginoidea virens]
lcl|JHTR01000016.1_cds_KDB15359.1_3785	1776	5057	2367	1.11826	4.6e-228	Up	4.7e-228	NA	GO:0003824//catalytic activity	NA	K01598//phosphopantothenoylcysteine decarboxylase [EC:4.1.1.36]	gi|632915788|gb|KDB15359.1|//phosphopantothenoylcysteine decarboxylase [Ustilaginoidea virens]
lcl|JHTR01000241.1_cds_KDB10749.1_8404	477	175	82	1.1167	4.75e-10	Up	2.09e-09	NA	NA	NA	K01522//bis(5'-adenosyl)-triphosphatase [EC:3.6.1.29];K14538//nuclear GTP-binding protein;K03099//son of sevenless	gi|632910412|gb|KDB10749.1|//HIT domain-containing protein [Ustilaginoidea virens]
lcl|JHTR01000012.1_cds_KDB16166.1_3096	1338	3304	1554	1.11127	2.38e-148	Up	3.19e-148	NA	GO:0016491//oxidoreductase activity	GO:0055114//oxidation-reduction process	K17218//sulfide:quinone oxidoreductase [EC:1.8.5.4]	gi|632916640|gb|KDB16166.1|//putative sulfide quinone reductase [Ustilaginoidea virens]
BGI_novel_G000044	368	1602.76	754.11	1.11075	3.8e-73	Up	7.65e-73	NA	NA	NA	NA	gi|632911903|gb|KDB11750.1|//immunodominant surface protein gp36 [Ustilaginoidea virens]
lcl|JHTR01000020.1_cds_KDB14776.1_4299	1866	4079	1922	1.10865	6.71e-182	Up	7.93e-182	NA	GO:0043565//sequence-specific DNA binding;GO:0003700//transcription factor activity, sequence-specific DNA binding	GO:0006355//regulation of transcription, DNA-templated	K16230//transcriptional activator HAC1	gi|632915169|gb|KDB14776.1|//putative bZIP transcription factor [Ustilaginoidea virens]
lcl|JHTR01000019.1_cds_KDB15058.1_4204	2742	367	173	1.10805	1.85e-18	Up	6.64e-18	NA	GO:0005524//ATP binding	NA	NA	gi|632915465|gb|KDB15058.1|//putative AAA family ATPase [Ustilaginoidea virens]
lcl|JHTR01000004.1_cds_KDB17974.1_1341	1365	1152.87	544.31	1.10577	6.5e-53	Up	1.54e-52	NA	GO:0008460//dTDP-glucose 4,6-dehydratase activity	GO:0009225//nucleotide-sugar metabolic process	K01710//dTDP-glucose 4,6-dehydratase [EC:4.2.1.46]	gi|632918545|gb|KDB17974.1|//dtdp-glucose 4,6-dehydratase [Ustilaginoidea virens]
lcl|JHTR01000020.1_cds_KDB14896.1_4419	2098	2587	1223	1.1039	1.85e-115	Up	2.91e-115	GO:0016602//CCAAT-binding factor complex	GO:0003700//transcription factor activity, sequence-specific DNA binding	GO:0006355//regulation of transcription, DNA-templated;GO:0043457//regulation of cellular respiration;GO:0000436//carbon catabolite activation of transcription from RNA polymerase II promoter	K08741//DNA mismatch repair protein MSH5;K08064//nuclear transcription factor Y, alpha	gi|781081866|dbj|GAO19140.1|//hypothetical protein UVI_067090 [Ustilaginoidea virens]
lcl|JHTR01000001.1_cds_KDB18820.1_211	318	552	261	1.10366	1.8e-26	Up	5.71e-26	NA	NA	NA	NA	gi|632919431|gb|KDB18820.1|//hypothetical protein UV8b_211 [Ustilaginoidea virens]
lcl|JHTR01000008.1_cds_KDB17110.1_2202	5771	7864.23	3722.73	1.10198	0	Up	0	GO:0097042//extrinsic component of fungal-type vacuolar membrane;GO:0005829//cytosol;GO:1990130//Iml1 complex	NA	GO:0007124//pseudohyphal growth;GO:0034198//cellular response to amino acid starvation;GO:0032007//negative regulation of TOR signaling;GO:2000785//regulation of autophagosome assembly;GO:0007126//meiotic nuclear division	K20406//nitrogen permease regulator 3-like protein	gi|629704090|ref|XP_007816377.1|//protein family UPF0171 [Metarhizium robertsii ARSEF 23];gi|632917633|gb|KDB17110.1|//putative proline racemase [Ustilaginoidea virens]
lcl|JHTR01000003.1_cds_KDB18121.1_969	456	8301.87	3930.86	1.10163	0	Up	0	GO:0005840//ribosome	GO:0003735//structural constituent of ribosome	GO:0006412//translation	K02966//small subunit ribosomal protein S19e	gi|632918709|gb|KDB18121.1|//40S ribosomal protein S19 [Ustilaginoidea virens]
lcl|JHTR01000028.1_cds_KDB13972.1_5306	600	2420	1146	1.10144	8.83e-108	Up	1.44e-107	GO:0031097//medial cortex;GO:0051285//cell cortex of cell tip	NA	GO:1903475//mitotic actomyosin contractile ring assembly;GO:0007015//actin filament organization;GO:0007264//small GTPase mediated signal transduction;GO:0043547//positive regulation of GTPase activity	K20120//bridging integrator 3	gi|781082562|dbj|GAO18561.1|//hypothetical protein UVI_060280 [Ustilaginoidea virens]
lcl|JHTR01000034.1_cds_KDB13243.1_6003	351	95	45	1.10104	2.56e-06	Up	1.28e-05	NA	NA	NA	NA	gi|632913538|gb|KDB13243.1|//hypothetical protein UV8b_6003 [Ustilaginoidea virens]
lcl|JHTR01000026.1_cds_KDB14007.1_4996	1105	1505	713	1.10083	7.08e-68	Up	1.49e-67	GO:0005730//nucleolus;GO:0005829//cytosol	GO:0008097//5S rRNA binding;GO:0004812//aminoacyl-tRNA ligase activity;GO:0008312//7S RNA binding	GO:1902626//assembly of large subunit precursor of preribosome;GO:0000466//maturation of 5.8S rRNA from tricistronic rRNA transcript (SSU-rRNA, 5.8S rRNA, LSU-rRNA);GO:0000027//ribosomal large subunit assembly;GO:0000463//maturation of LSU-rRNA from tricistronic rRNA transcript (SSU-rRNA, 5.8S rRNA, LSU-rRNA)	K14847//ribosome production factor 2	gi|781086483|dbj|GAO15115.1|//hypothetical protein UVI_022580 [Ustilaginoidea virens];gi|632914360|gb|KDB14007.1|//Brix domain-containing protein-like protein [Ustilaginoidea virens]
lcl|JHTR01000076.1_cds_KDB11239.1_7914	6725	12064.5	5719.61	1.09983	0	Up	0	GO:0005634//nucleus;GO:0005829//cytosol	GO:0004401//histidinol-phosphatase activity	GO:0000105//histidine biosynthetic process;GO:0016311//dephosphorylation	K04486//histidinol-phosphatase (PHP family) [EC:3.1.3.15]	gi|632911326|gb|KDB11239.1|//histidinol-phosphatase [Ustilaginoidea virens]
lcl|JHTR01000042.1_cds_KDB12557.1_6578	1005	256.34	121.53	1.09979	1.98e-13	Up	7.98e-13	GO:0016021//integral component of membrane;GO:0005789//endoplasmic reticulum membrane	GO:0051082//unfolded protein binding;GO:0016740//transferase activity	GO:0006457//protein folding;GO:0006888//ER to Golgi vesicle-mediated transport;GO:0071555//cell wall organization;GO:0015031//protein transport;GO:0034221//fungal-type cell wall chitin biosynthetic process	NA	gi|632912800|gb|KDB12557.1|//Chitin synthase export chaperone [Ustilaginoidea virens]
lcl|JHTR01000011.1_cds_KDB16310.1_2766	897	867.8	411.58	1.09923	4.78e-40	Up	1.28e-39	NA	NA	NA	K12488//Arf-GAP with SH3 domain, ANK repeat and PH domain-containing protein	gi|781088553|dbj|GAO13191.1|//hypothetical protein UVI_001360 [Ustilaginoidea virens]
lcl|JHTR01000033.1_cds_KDB13272.1_5862	798	3582	1699	1.09912	7.69e-158	Up	9.87e-158	NA	GO:0003884//D-amino-acid oxidase activity;GO:0071949//FAD binding	GO:0046416//D-amino acid metabolic process;GO:0055114//oxidation-reduction process	K00273//D-amino-acid oxidase [EC:1.4.3.3]	gi|781085454|dbj|GAO15988.1|//hypothetical protein UVI_032300 [Ustilaginoidea virens]
lcl|JHTR01000040.1_cds_KDB12714.1_6370	3577	7623	3616	1.099	0	Up	0	GO:0030127//COPII vesicle coat	GO:0008270//zinc ion binding	GO:0006886//intracellular protein transport;GO:0006888//ER to Golgi vesicle-mediated transport	K14007//protein transport protein SEC24	gi|632912971|gb|KDB12714.1|//Sec23/Sec24 family protein [Ustilaginoidea virens]
lcl|JHTR01000009.1_cds_KDB16797.1_2388	1815	7781.38	3696.54	1.09689	0	Up	0	NA	NA	GO:0006744//ubiquinone biosynthetic process	K08869//aarF domain-containing kinase;K13118//protein DGCR14	gi|632917310|gb|KDB16798.1|//ABC1 protein [Ustilaginoidea virens] ;gi|632917309|gb|KDB16797.1|//nuclear protein es2 [Ustilaginoidea virens]
lcl|JHTR01000011.1_cds_KDB16227.1_2683	3171	2424	1152	1.09629	3.71e-107	Up	6.09e-107	NA	NA	NA	K18469//TBC1 domain family member 5	gi|632916712|gb|KDB16227.1|//TBC domain-containing protein [Ustilaginoidea virens]
lcl|JHTR01000026.1_cds_KDB14045.1_5034	1617	7182	3415	1.09554	0	Up	0	GO:0005634//nucleus;GO:0005829//cytosol	GO:0000287//magnesium ion binding;GO:0004610//phosphoacetylglucosamine mutase activity	GO:0034221//fungal-type cell wall chitin biosynthetic process	K01836//phosphoacetylglucosamine mutase [EC:5.4.2.3]	gi|632914398|gb|KDB14045.1|//N-acetylglucosamine-phosphate mutase [Ustilaginoidea virens]
lcl|JHTR01000018.1_cds_KDB15119.1_3959	2310	11266	5359	1.09498	0	Up	0	NA	NA	NA	K01869//leucyl-tRNA synthetase [EC:6.1.1.4];K02320//DNA polymerase alpha subunit A [EC:2.7.7.7]	gi|632915535|gb|KDB15119.1|//heterokaryon incompatibility protein [Ustilaginoidea virens]
lcl|JHTR01000004.1_cds_KDB17929.1_1296	624	750	357	1.09401	1.12e-34	Up	3.2e-34	GO:0016020//membrane	NA	NA	NA	gi|632918500|gb|KDB17929.1|//hypothetical protein UV8b_1296 [Ustilaginoidea virens]
lcl|JHTR01000028.1_cds_KDB13933.1_5267	1443	3727	1781	1.08837	1.42e-161	Up	1.79e-161	GO:0009277//fungal-type cell wall;GO:0005886//plasma membrane;GO:0031225//anchored component of membrane	GO:0016787//hydrolase activity;GO:0016740//transferase activity	GO:0005975//carbohydrate metabolic process	NA	gi|781084723|dbj|GAO16649.1|//hypothetical protein UVI_039510 [Ustilaginoidea virens]
lcl|JHTR01000012.1_cds_KDB16184.1_3114	897	19880	9501.34	1.08815	0	Up	0	GO:0005840//ribosome;GO:0016021//integral component of membrane	GO:0003735//structural constituent of ribosome	GO:0055085//transmembrane transport;GO:0006412//translation	K02883//large subunit ribosomal protein L18e	gi|781086364|dbj|GAO15153.1|//hypothetical protein UVI_022990 [Ustilaginoidea virens]
lcl|JHTR01000028.1_cds_KDB13909.1_5243	1845	6402	3060	1.08803	1.08e-275	Up	9.55e-276	NA	NA	NA	NA	gi|632914247|gb|KDB13909.1|//hypothetical protein UV8b_5243 [Ustilaginoidea virens]
lcl|JHTR01000080.1_cds_KDB11131.1_8041	1416	1593	762	1.08692	2.72e-70	Up	5.62e-70	NA	NA	NA	NA	gi|632911201|gb|KDB11131.1|//protein rds1 [Ustilaginoidea virens]
lcl|JHTR01000008.1_cds_KDB17112.1_2204	1212	10927	5230	1.08605	0	Up	0	NA	GO:0016301//kinase activity	GO:0016310//phosphorylation	K00894//ethanolamine kinase [EC:2.7.1.82]	gi|632917635|gb|KDB17112.1|//putative choline/ethanolamine kinase [Ustilaginoidea virens]
lcl|JHTR01000005.1_cds_KDB17732.1_1616	5382	7611.2	3643.44	1.08586	0	Up	0	NA	GO:0097159//organic cyclic compound binding;GO:1901363//heterocyclic compound binding;GO:0004386//helicase activity	NA	K14784//protein CMS1;K14789//nucleolar protein 6;K19898//alpha-agglutinin	gi|632918293|gb|KDB17732.1|//RNA binding protein [Ustilaginoidea virens]
lcl|JHTR01000103.1_cds_KDB10857.1_8301	1800	2322	1112	1.08525	4.08e-101	Up	6.93e-101	NA	NA	NA	NA	gi|632910853|gb|KDB10857.1|//WD40 repeat-like-containing domain [Ustilaginoidea virens]
lcl|JHTR01000007.1_cds_KDB17392.1_1989	1671	9574	4587	1.08461	0	Up	0	GO:0005840//ribosome;GO:0005829//cytosol	GO:0005524//ATP binding;GO:0004827//proline-tRNA ligase activity	GO:0006433//prolyl-tRNA aminoacylation;GO:0051276//chromosome organization	K01881//prolyl-tRNA synthetase [EC:6.1.1.15]	gi|632917929|gb|KDB17392.1|//prolyl-tRNA synthetase [Ustilaginoidea virens]
lcl|JHTR01000015.1_cds_KDB15668.1_3699	2291	2153	1032	1.08395	9.44e-94	Up	1.67e-93	NA	GO:0003677//DNA binding	NA	K10301//F-box protein 21	gi|632916109|gb|KDB15668.1|//F-box domain-containing protein [Ustilaginoidea virens]
lcl|JHTR01000029.1_cds_KDB13792.1_5399	2766	8837	4241	1.08219	0	Up	0	NA	NA	NA	K19849//signaling mucin MSB2;K15445//tRNA (guanine9-N1)-methyltransferase [EC:2.1.1.221]	gi|632914121|gb|KDB13792.1|//Vid27 family protein [Ustilaginoidea virens]
lcl|JHTR01000032.1_cds_KDB13444.1_5823	303	52	25	1.07962	0.000270049	Up	0.00148587	NA	NA	NA	NA	gi|632913756|gb|KDB13444.1|//hypothetical protein UV8b_5823 [Ustilaginoidea virens]
lcl|JHTR01000002.1_cds_KDB18440.1_682	1914	3518.9	1691.91	1.07951	1.04e-150	Up	1.38e-150	NA	NA	NA	NA	gi|632919045|gb|KDB18440.1|//hypothetical protein UV8b_682 [Ustilaginoidea virens]
lcl|JHTR01000074.1_cds_KDB11325.1_7854	1620	2061.74	993.06	1.07695	5.79e-89	Up	1.05e-88	GO:0005829//cytosol	GO:0046872//metal ion binding;GO:0000166//nucleotide binding;GO:0003938//IMP dehydrogenase activity	GO:0006177//GMP biosynthetic process;GO:0055114//oxidation-reduction process	K00088//IMP dehydrogenase [EC:1.1.1.205]	gi|632911421|gb|KDB11325.1|//inosine-5'-monophosphate dehydrogenase IMD2 [Ustilaginoidea virens]
lcl|JHTR01000040.1_cds_KDB12797.1_6453	3200	6843	3297	1.07652	1.63e-289	Up	1.39e-289	NA	GO:0016740//transferase activity	NA	K15451//tRNA wybutosine-synthesizing protein 4 [EC:2.1.1.290 2.3.1.231]	gi|632913054|gb|KDB12797.1|//leucine carboxyl methyltransferase 2 [Ustilaginoidea virens];gi|781086587|dbj|GAO14875.1|//hypothetical protein UVI_019980 [Ustilaginoidea virens]
lcl|JHTR01000013.1_cds_KDB15858.1_3170	5304	4501	2172	1.07426	1.32e-190	Up	1.52e-190	GO:0032153//cell division site;GO:0044444//cytoplasmic part	NA	GO:0050794//regulation of cellular process;GO:0000920//cell separation after cytokinesis;GO:0071840//cellular component organization or biogenesis	K19842//RHO1 GDP-GTP exchange protein 1/2	gi|632916322|gb|KDB15858.1|//Rho guanyl nucleotide exchange factor [Ustilaginoidea virens]
lcl|JHTR01000004.1_cds_KDB17843.1_1210	9236	22655.7	10936.3	1.07379	0	Up	0	GO:0005634//nucleus	GO:0003677//DNA binding;GO:0000981//RNA polymerase II transcription factor activity, sequence-specific DNA binding;GO:0008270//zinc ion binding	GO:0006357//regulation of transcription from RNA polymerase II promoter	K08712//ATP-binding cassette, subfamily G (WHITE), member 2, SNQ2;K19851//flocculation protein FLO11;K00767//nicotinate-nucleotide pyrophosphorylase (carboxylating) [EC:2.4.2.19]	gi|632918414|gb|KDB17843.1|//glucoamylase [Ustilaginoidea virens]
lcl|JHTR01000009.1_cds_KDB16703.1_2294	420	58	28	1.07367	0.000154117	Up	0.000835765	NA	NA	NA	NA	gi|632917215|gb|KDB16703.1|//hypothetical protein UV8b_2294 [Ustilaginoidea virens]
lcl|JHTR01000057.1_cds_KDB11842.1_7265	1575	1505	727	1.07278	3.47e-65	Up	7.41e-65	NA	GO:0004308//exo-alpha-sialidase activity	NA	K01186//sialidase-1 [EC:3.2.1.18]	gi|632912008|gb|KDB11842.1|//extracellular sialidase neuraminidase [Ustilaginoidea virens]
lcl|JHTR01000005.1_cds_KDB17685.1_1569	1050	7339	3546	1.07243	0	Up	0	GO:0005829//cytosol	GO:0019776//Atg8 ligase activity	GO:0006612//protein targeting to membrane;GO:0032258//CVT pathway;GO:0006501//C-terminal protein lipidation;GO:0044805//late nucleophagy;GO:0000045//autophagosome assembly;GO:0000422//mitophagy;GO:0034727//piecemeal microautophagy of nucleus	K08343//ubiquitin-like-conjugating enzyme ATG3	gi|632918246|gb|KDB17685.1|//autophagocytosis protein [Ustilaginoidea virens]
lcl|JHTR01000007.1_cds_KDB17287.1_1884	492	531	257	1.06998	2.08e-24	Up	6.78e-24	NA	NA	NA	K00997//holo-[acyl-carrier protein] synthase [EC:2.7.8.7]	gi|632917824|gb|KDB17287.1|//holo-acyl-carrier-protein synthase [Ustilaginoidea virens]
lcl|JHTR01000001.1_cds_KDB19018.1_409	953	23197.3	11243.1	1.06795	0	Up	0	GO:0005730//nucleolus;GO:0005829//cytosol	GO:0043022//ribosome binding;GO:0003743//translation initiation factor activity;GO:0043023//ribosomal large subunit binding	GO:0006413//translational initiation;GO:0000054//ribosomal subunit export from nucleus;GO:0042256//mature ribosome assembly;GO:0032259//methylation;GO:0042273//ribosomal large subunit biogenesis	K03264//translation initiation factor 6	gi|632919629|gb|KDB19018.1|//putative S-adenosylmethionine-dependent methyltransferase of the seven beta-strand family [Ustilaginoidea virens]
lcl|JHTR01000016.1_cds_KDB15446.1_3872	936	1186	575	1.06751	1.77e-51	Up	4.26e-51	NA	NA	NA	NA	gi|632915875|gb|KDB15446.1|//hypothetical protein UV8b_3872 [Ustilaginoidea virens]
lcl|JHTR01000002.1_cds_KDB18315.1_557	2148	1698	825	1.06441	2.42e-72	Up	4.91e-72	NA	NA	NA	NA	gi|632918920|gb|KDB18315.1|//ARS-binding protein [Ustilaginoidea virens]
lcl|JHTR01000100.1_cds_KDB10892.1_8264	2818	2629	1278	1.06367	1.43e-110	Up	2.3e-110	GO:0016021//integral component of membrane	GO:0005506//iron ion binding;GO:0016491//oxidoreductase activity	GO:0006633//fatty acid biosynthetic process;GO:0055114//oxidation-reduction process	K00227//Delta7-sterol 5-desaturase [EC:1.14.19.20]	gi|632910898|gb|KDB10892.1|//C-5 sterol desaturase [Ustilaginoidea virens];gi|781081184|dbj|GAO19677.1|//hypothetical protein UVI_073020 [Ustilaginoidea virens]
lcl|JHTR01000028.1_cds_KDB13918.1_5252	1548	5755	2801	1.06191	1.49e-238	Up	1.48e-238	NA	NA	NA	NA	gi|632914256|gb|KDB13918.1|//hypothetical protein UV8b_5252 [Ustilaginoidea virens]
lcl|JHTR01000102.1_cds_KDB10866.1_8270	1962	1771	862	1.06184	4.6e-75	Up	9.17e-75	NA	NA	NA	K18798//peroxisome-assembly ATPase [EC:3.6.4.7]	gi|632910866|gb|KDB10866.1|//mitochondrial ATPase (Afg1) [Ustilaginoidea virens]
lcl|JHTR01000002.1_cds_KDB18595.1_837	1758	1602.21	779.96	1.06163	4.07e-68	Up	8.56e-68	GO:0030686//90S preribosome;GO:0032040//small-subunit processome;GO:0005730//nucleolus	NA	GO:0000462//maturation of SSU-rRNA from tricistronic rRNA transcript (SSU-rRNA, 5.8S rRNA, LSU-rRNA)	K14782//protein AATF/BFR2	gi|632919200|gb|KDB18595.1|//hypothetical protein UV8b_837 [Ustilaginoidea virens]
lcl|JHTR01000077.1_cds_KDB11224.1_7957	4156	9085.65	4427	1.0603	0	Up	0	GO:0016021//integral component of membrane	GO:0005524//ATP binding;GO:0004100//chitin synthase activity;GO:0019788//NEDD8 transferase activity	GO:0006031//chitin biosynthetic process;GO:0045116//protein neddylation	K00698//chitin synthase [EC:2.4.1.16];K10579//ubiquitin-conjugating enzyme E2 M	gi|632911308|gb|KDB11225.1|//chitin synthase 1 [Ustilaginoidea virens];gi|632911307|gb|KDB11224.1|//E2 ubiquitin-conjugating enzyme [Ustilaginoidea virens]
lcl|JHTR01000030.1_cds_KDB13656.1_5488	4467	19101	9310	1.05984	0	Up	0	GO:0016020//membrane	GO:0016906//sterol 3-beta-glucosyltransferase activity	GO:0016126//sterol biosynthetic process;GO:0030259//lipid glycosylation;GO:0015031//protein transport	K05841//sterol 3beta-glucosyltransferase [EC:2.4.1.173]	gi|632913979|gb|KDB13656.1|//autophagy-related protein 26 [Ustilaginoidea virens]
lcl|JHTR01000010.1_cds_KDB16546.1_2581	306	962	469	1.05949	1.04e-41	Up	2.73e-41	NA	NA	NA	K09498//T-complex protein 1 subunit zeta	gi|632917042|gb|KDB16546.1|//RPEL repeat protein [Ustilaginoidea virens]
lcl|JHTR01000072.1_cds_KDB11377.1_7770	1572	505.92	246.77	1.05878	5.26e-23	Up	1.76e-22	NA	GO:1901363//heterocyclic compound binding;GO:0097159//organic cyclic compound binding	GO:0042254//ribosome biogenesis	K14805//ATP-dependent RNA helicase DDX24/MAK5 [EC:3.6.4.13]	gi|632911482|gb|KDB11377.1|//hypothetical protein UV8b_7770 [Ustilaginoidea virens]
lcl|JHTR01000014.1_cds_KDB15833.1_3473	3231	3406	1662	1.0582	2.31e-141	Up	3.19e-141	NA	NA	NA	K20176//small G protein signaling modulator 3	gi|632916286|gb|KDB15833.1|//TBC domain protein [Ustilaginoidea virens]
lcl|JHTR01000009.1_cds_KDB16819.1_2410	3104	6211.3	3033.89	1.05677	2.92e-255	Up	2.74e-255	GO:0031105//septin complex;GO:0032160//septin filament array;GO:0005937//mating projection;GO:0000144//cellular bud neck septin ring	GO:0032947//protein complex scaffold;GO:0005545//1-phosphatidylinositol binding;GO:0070273//phosphatidylinositol-4-phosphate binding;GO:0005525//GTP binding;GO:0010314//phosphatidylinositol-5-phosphate binding;GO:0003924//GTPase activity	GO:0000281//mitotic cytokinesis;GO:0051301//cell division;GO:0045860//positive regulation of protein kinase activity;GO:0000921//septin ring assembly;GO:0030011//maintenance of cell polarity	K16948//cell division control protein 12	gi|632917331|gb|KDB16819.1|//cell division control protein 12 [Ustilaginoidea virens];gi|781082522|dbj|GAO18586.1|//hypothetical protein UVI_060570 [Ustilaginoidea virens]
lcl|JHTR01000062.1_cds_KDB11673.1_7459	603	888	434	1.05591	1.76e-38	Up	4.8e-38	GO:0017053//transcriptional repressor complex	GO:0036033//mediator complex binding;GO:0042393//histone binding;GO:0080025//phosphatidylinositol-3,5-bisphosphate binding;GO:0043130//ubiquitin binding;GO:0042826//histone deacetylase binding;GO:0001191//transcriptional repressor activity, RNA polymerase II transcription factor binding	GO:0007070//negative regulation of transcription from RNA polymerase II promoter during mitotic cell cycle;GO:0061392//regulation of transcription from RNA polymerase II promoter in response to osmotic stress;GO:0043486//histone exchange;GO:0000433//negative regulation of transcription from RNA polymerase II promoter by glucose;GO:2001020//regulation of response to DNA damage stimulus;GO:0016584/…	K06666//glucose repression regulatory protein TUP1	gi|632911818|gb|KDB11673.1|//hypothetical protein UV8b_7459 [Ustilaginoidea virens]
lcl|JHTR01000064.1_cds_KDB11619.1_7542	13105	18095.9	8853.1	1.05445	0	Up	0	GO:0005923//bicellular tight junction	GO:0005198//structural molecule activity;GO:0005096//GTPase activator activity	GO:0007165//signal transduction;GO:0043547//positive regulation of GTPase activity	K08052//neurofibromin 1	gi|743663523|gb|KID90702.1|//Rho GTPase activation protein [Metarhizium guizhouense ARSEF 977];gi|632911756|gb|KDB11619.1|//putative neurofibromin [Ustilaginoidea virens]
lcl|JHTR01000020.1_cds_KDB14742.1_4265	792	1036	507	1.05401	2.2e-44	Up	5.68e-44	GO:0005737//cytoplasm	GO:0031683//G-protein beta/gamma-subunit complex binding;GO:0003779//actin binding	GO:0006457//protein folding;GO:0007329//positive regulation of transcription from RNA polymerase II promoter by pheromones	NA	gi|632915135|gb|KDB14742.1|//Phosducin family protein [Ustilaginoidea virens]
lcl|JHTR01000052.1_cds_KDB12031.1_7117	1530	942	461	1.054	1.45e-40	Up	3.86e-40	NA	NA	NA	NA	gi|632912220|gb|KDB12031.1|//hypothetical protein UV8b_7117 [Ustilaginoidea virens]
lcl|JHTR01000008.1_cds_KDB16955.1_2047	3388	6557.37	3211.47	1.05292	9.15e-268	Up	8.29e-268	GO:0005759//mitochondrial matrix;GO:0031314//extrinsic component of mitochondrial inner membrane	GO:0046872//metal ion binding;GO:0001671//ATPase activator activity;GO:0005524//ATP binding;GO:0051082//unfolded protein binding;GO:0031072//heat shock protein binding	GO:0006458//'de novo' protein folding;GO:0032781//positive regulation of ATPase activity;GO:0000002//mitochondrial genome maintenance;GO:0006515//misfolded or incompletely synthesized protein catabolic process;GO:0009408//response to heat;GO:0042026//protein refolding	K03686//molecular chaperone DnaJ	gi|632917478|gb|KDB16955.1|//putative mitochondrial DnaJ chaperone (Mdj1) [Ustilaginoidea virens]
lcl|JHTR01000018.1_cds_KDB15118.1_3958	1432	579	284	1.05071	1.05e-25	Up	3.37e-25	NA	NA	NA	NA	gi|632915534|gb|KDB15118.1|//hypothetical protein UV8b_3958 [Ustilaginoidea virens]
lcl|JHTR01000005.1_cds_KDB17702.1_1586	2366	4844	2377	1.0501	1.44e-197	Up	1.62e-197	GO:0005634//nucleus;GO:0005622//intracellular	GO:0003677//DNA binding;GO:0003906//DNA-(apurinic or apyrimidinic site) lyase activity;GO:0004536//deoxyribonuclease activity;GO:0005488//binding;GO:0016829//lyase activity;GO:0008081//phosphoric diester hydrolase activity;GO:0008311//double-stranded DNA 3'-5' exodeoxyribonuclease activity;GO:0008270//zinc ion binding;GO:0004519//endonuclease activity	GO:0006281//DNA repair;GO:0006284//base-excision repair;GO:0034614//cellular response to reactive oxygen species;GO:0006308//DNA catabolic process;GO:1902546//positive regulation of DNA N-glycosylase activity;GO:0000738//DNA catabolic process, exonucleolytic;GO:0090305//nucleic acid phosphodiester bond hydrolysis;GO:0000737//DNA catabolic process, endonucleolytic	K10772//AP endonuclease 2 [EC:4.2.99.18]	gi|632918263|gb|KDB17702.1|//DNA lyase [Ustilaginoidea virens]
lcl|JHTR01000041.1_cds_KDB12618.1_6464	876	11948	5869	1.04862	0	Up	0	NA	NA	NA	NA	gi|632912867|gb|KDB12618.1|//ThiJ/PfpI family protein [Ustilaginoidea virens]
lcl|JHTR01000032.1_cds_KDB13406.1_5785	1362	5341.85	2631.33	1.04459	8.82e-216	Up	9.34e-216	NA	NA	NA	K20359//PRA1 family protein 1	gi|632913718|gb|KDB13406.1|//COPII vesicles protein [Ustilaginoidea virens]
lcl|JHTR01000026.1_cds_KDB14088.1_5077	3198	1690.62	832.98	1.04424	6.77e-70	Up	1.4e-69	GO:0005622//intracellular	GO:0004435//phosphatidylinositol phospholipase C activity;GO:0004871//signal transducer activity	GO:0016042//lipid catabolic process;GO:0035556//intracellular signal transduction	NA	gi|632914441|gb|KDB14088.1|//hypothetical protein UV8b_5077 [Ustilaginoidea virens]
lcl|JHTR01000078.1_cds_KDB11170.1_7981	1791	3180	1567	1.04406	2.56e-129	Up	3.72e-129	GO:0044424//intracellular part	GO:0003676//nucleic acid binding	GO:0044085//cellular component biogenesis;GO:0016043//cellular component organization;GO:0006357//regulation of transcription from RNA polymerase II promoter;GO:0051716//cellular response to stimulus;GO:1903046//meiotic cell cycle process;GO:0009628//response to abiotic stimulus	K20828//zinc finger protein 143/76;K11215//transcription factor STE12;K09202//regulatory protein SWI5;K09191//general transcription factor IIIA	gi|632911248|gb|KDB11170.1|//pH-response transcription factor pacC/RIM101 [Ustilaginoidea virens]
lcl|JHTR01000050.1_cds_KDB12121.1_7024	1989	6996	3449	1.04339	2.47e-281	Up	2.15e-281	GO:0016020//membrane	NA	NA	NA	gi|632912319|gb|KDB12121.1|//putative arsenite efflux transporter [Ustilaginoidea virens]
lcl|JHTR01000088.1_cds_KDB10962.1_8195	1497	15162	7483	1.04181	0	Up	0	NA	NA	NA	K03260//translation initiation factor 4G	gi|632911001|gb|KDB10962.1|//hypothetical protein UV8b_8195 [Ustilaginoidea virens]
lcl|JHTR01000030.1_cds_KDB13721.1_5553	1233	5616	2777	1.03906	8.65e-225	Up	8.91e-225	GO:0005634//nucleus;GO:0005829//cytosol	GO:0046872//metal ion binding;GO:0004519//endonuclease activity	GO:0070966//nuclear-transcribed mRNA catabolic process, no-go decay;GO:0070481//nuclear-transcribed mRNA catabolic process, non-stop decay;GO:0071025//RNA surveillance;GO:0090305//nucleic acid phosphodiester bond hydrolysis;GO:0070317//negative regulation of G0 to G1 transition	K06965//protein pelota	gi|632914044|gb|KDB13721.1|//putative translation factor pelota [Ustilaginoidea virens]
lcl|JHTR01000006.1_cds_KDB17420.1_1677	834	3652	1806	1.03893	5.54e-147	Up	7.44e-147	GO:0005737//cytoplasm	GO:0004364//glutathione transferase activity	GO:0008152//metabolic process	K00799//glutathione S-transferase [EC:2.5.1.18]	gi|632917967|gb|KDB17420.1|//putative glutathione-S-transferase theta, GST [Ustilaginoidea virens]
lcl|JHTR01000011.1_cds_KDB16410.1_2866	7053	9802.08	4850.24	1.03807	0	Up	0	NA	NA	GO:0006355//regulation of transcription, DNA-templated	K11245//mating pheromone-induced death protein 2	gi|632916895|gb|KDB16410.1|//Fungal Zn binuclear cluster domain containing protein [Ustilaginoidea virens]
lcl|JHTR01000006.1_cds_KDB17421.1_1678	1554	1390	689	1.03555	3.92e-57	Up	8.96e-57	NA	NA	NA	NA	gi|632917968|gb|KDB17421.1|//hypothetical protein UV8b_1678 [Ustilaginoidea virens]
lcl|JHTR01000031.1_cds_KDB13518.1_5616	1453	4531.7	2248.88	1.03389	2.18e-180	Up	2.6e-180	GO:0005634//nucleus;GO:0005829//cytosol	GO:0003839//gamma-glutamylcyclotransferase activity	GO:0006751//glutathione catabolic process	K07232//cation transport protein ChaC;K09506//DnaJ homolog subfamily A member 5	gi|632913834|gb|KDB13518.1|//hypothetical protein UV8b_5616 [Ustilaginoidea virens];gi|594720079|gb|EXV02968.1|//ChaC-like family protein [Metarhizium robertsii]
lcl|JHTR01000005.1_cds_KDB17683.1_1567	3053	4026	1998	1.03383	1.66e-160	Up	2.1e-160	NA	GO:0016787//hydrolase activity	NA	K18549//oryzin [EC:3.4.21.63]	gi|632918244|gb|KDB17683.1|//subtilisin-like protease pr1a [Ustilaginoidea virens]
lcl|JHTR01000012.1_cds_KDB16170.1_3100	1540	11250.3	5583.52	1.03375	0	Up	0	NA	GO:0008270//zinc ion binding;GO:0016491//oxidoreductase activity	GO:0055114//oxidation-reduction process	K07119//uncharacterized protein	gi|632916644|gb|KDB16170.1|//NADP-dependent leukotriene B4 12-hydroxydehydrogenase [Ustilaginoidea virens]
lcl|JHTR01000009.1_cds_KDB16883.1_2474	2084	2060.54	1023.66	1.03233	3.95e-83	Up	7.43e-83	NA	GO:0016787//hydrolase activity;GO:0016798//hydrolase activity, acting on glycosyl bonds	GO:0008152//metabolic process	K01213//galacturan 1,4-alpha-galacturonidase [EC:3.2.1.67]	gi|632917395|gb|KDB16883.1|//endopolygalacturonase [Ustilaginoidea virens]
lcl|JHTR01000032.1_cds_KDB13415.1_5794	2926	3901	1938	1.03232	3.12e-155	Up	4.06e-155	NA	NA	NA	NA	gi|632913727|gb|KDB13415.1|//hypothetical protein UV8b_5794 [Ustilaginoidea virens]
lcl|JHTR01000006.1_cds_KDB17444.1_1701	1320	3579	1779	1.03153	1.92e-142	Up	2.64e-142	NA	NA	NA	NA	gi|632917991|gb|KDB17444.1|//hypothetical protein UV8b_1701 [Ustilaginoidea virens]
lcl|JHTR01000019.1_cds_KDB14925.1_4071	3730	8992	4471	1.03108	0	Up	0	NA	GO:0046872//metal ion binding;GO:0005488//binding	GO:0006355//regulation of transcription, DNA-templated	K15389//acyl-CoA dehydrogenase;K09241//transcriptional regulatory protein GAL4	gi|632915332|gb|KDB14925.1|//C6 transcription factor [Ustilaginoidea virens]
lcl|JHTR01000073.1_cds_KDB11335.1_7797	1008	215	107	1.02977	1.18e-10	Up	5.1e-10	NA	NA	NA	NA	gi|632911436|gb|KDB11335.1|//NAD dependent epimerase/dehydratase family protein [Ustilaginoidea virens]
lcl|JHTR01000012.1_cds_KDB16127.1_3057	3126	4828	2403	1.02963	9.56e-191	Up	1.1e-190	NA	NA	NA	NA	gi|632916601|gb|KDB16127.1|//hypothetical protein UV8b_3057 [Ustilaginoidea virens]
lcl|JHTR01000018.1_cds_KDB15184.1_4024	2196	918	457	1.02934	3.56e-38	Up	9.77e-38	NA	GO:0016757//transferase activity, transferring glycosyl groups	NA	K10798//poly [ADP-ribose] polymerase [EC:2.4.2.30]	gi|632915600|gb|KDB15184.1|//putative NAD+ ADP-ribosyltransferase [Ustilaginoidea virens]
lcl|JHTR01000001.1_cds_KDB19086.1_477	3920	6056	3015	1.02925	1.64e-238	Up	1.63e-238	GO:0005634//nucleus;GO:0044732//mitotic spindle pole body	NA	NA	K14794//ribosomal RNA-processing protein 12	gi|632919697|gb|KDB19086.1|//ribosomal RNA-processing protein 12 [Ustilaginoidea virens];gi|953398078|ref|XP_014543281.1|//ribosomal RNA-processing protein 12, partial [Metarhizium brunneum ARSEF 3297]
lcl|JHTR01000023.1_cds_KDB14455.1_4726	5456	10416.7	5194.37	1.02692	0	Up	0	NA	NA	NA	K20803//ubiquitin-protein ligase E3 D [EC:2.3.2.26]	gi|632914826|gb|KDB14455.1|//snf2 family helicase [Ustilaginoidea virens]
lcl|JHTR01000029.1_cds_KDB13809.1_5416	351	3107	1550	1.02629	5.82e-123	Up	8.75e-123	GO:0022627//cytosolic small ribosomal subunit	GO:0003723//RNA binding;GO:0003735//structural constituent of ribosome	GO:0000462//maturation of SSU-rRNA from tricistronic rRNA transcript (SSU-rRNA, 5.8S rRNA, LSU-rRNA);GO:0006412//translation	K02969//small subunit ribosomal protein S20e	gi|632914138|gb|KDB13809.1|//40S ribosomal protein S20 [Ustilaginoidea virens]
lcl|JHTR01000050.1_cds_KDB12124.1_7027	1998	5303	2646	1.02604	4.32e-208	Up	4.69e-208	GO:0005634//nucleus	GO:0000981//RNA polymerase II transcription factor activity, sequence-specific DNA binding;GO:0008270//zinc ion binding	GO:0006357//regulation of transcription from RNA polymerase II promoter	K09245//transcriptional activator protein UGA3	gi|632912322|gb|KDB12124.1|//fungal transcriptional regulatory protein [Ustilaginoidea virens]
lcl|JHTR01000028.1_cds_KDB13865.1_5199	3693	1508	753	1.02496	8.73e-61	Up	1.93e-60	NA	NA	NA	K10582//ubiquitin-conjugating enzyme E2 Q [EC:2.3.2.23]	gi|632914203|gb|KDB13865.1|//Ubiquitin-conjugating enzyme [Ustilaginoidea virens]
lcl|JHTR01000065.1_cds_KDB11583.1_7550	2319	1315	657	1.02414	3.05e-53	Up	7.19e-53	NA	NA	NA	NA	gi|632911716|gb|KDB11583.1|//hypothetical protein UV8b_7550 [Ustilaginoidea virens]
lcl|JHTR01000005.1_cds_KDB17689.1_1573	219	110	55	1.02304	1.96e-06	Up	9.76e-06	GO:0005938//cell cortex	GO:0005543//phospholipid binding	GO:0032065//cortical protein anchoring	NA	gi|781080728|dbj|GAO20000.1|//hypothetical protein UVI_076670 [Ustilaginoidea virens]
lcl|JHTR01000026.1_cds_KDB14059.1_5048	560	66	33	1.02304	0.000114032	Up	0.000613651	NA	NA	NA	NA	gi|632914412|gb|KDB14059.1|//hypothetical protein UV8b_5048 [Ustilaginoidea virens]
lcl|JHTR01000001.1_cds_KDB18614.1_5	1064	64	32	1.02304	0.00013751	Up	0.000742981	NA	NA	NA	NA	gi|632919225|gb|KDB18614.1|//hypothetical protein UV8b_5 [Ustilaginoidea virens]
lcl|JHTR01000085.1_cds_KDB10989.1_8164	991	1398.83	699.92	1.022	2.67e-56	Up	6.13e-56	GO:0005829//cytosol	GO:0016787//hydrolase activity	NA	K17804//mitochondrial import inner membrane translocase subunit TIM44	gi|632911037|gb|KDB10989.1|//UPF0326 protein hag1 [Ustilaginoidea virens]
lcl|JHTR01000009.1_cds_KDB16807.1_2398	2450	6092.39	3052.18	1.02021	1.66e-236	Up	1.65e-236	GO:0035267//NuA4 histone acetyltransferase complex;GO:0032777//Piccolo NuA4 histone acetyltransferase complex	GO:0016740//transferase activity	GO:0006357//regulation of transcription from RNA polymerase II promoter;GO:0006355//regulation of transcription, DNA-templated	K11322//enhancer of polycomb-like protein	gi|632917319|gb|KDB16807.1|//putative histone acetyltransferase complex component Epl1 [Ustilaginoidea virens]
lcl|JHTR01000015.1_cds_KDB15471.1_3502	708	2740	1373	1.01988	1.24e-107	Up	2.03e-107	GO:0005634//nucleus;GO:0005737//cytoplasm	GO:0008113//peptide-methionine (S)-S-oxide reductase activity	GO:0030091//protein repair;GO:0034599//cellular response to oxidative stress;GO:0055114//oxidation-reduction process	K07304//peptide-methionine (S)-S-oxide reductase [EC:1.8.4.11]	gi|632915912|gb|KDB15471.1|//peptide methionine sulfoxide [Ustilaginoidea virens]
lcl|JHTR01000024.1_cds_KDB14300.1_4895	1013	30280.9	15179.4	1.01933	0	Up	0	GO:0005840//ribosome	GO:0003735//structural constituent of ribosome	GO:0006412//translation	K02991//small subunit ribosomal protein S6e	gi|781088353|dbj|GAO13393.1|//hypothetical protein UVI_003500 [Ustilaginoidea virens]
lcl|JHTR01000001.1_cds_KDB18876.1_267	1566	2294	1151	1.01802	3.08e-90	Up	5.55e-90	NA	NA	NA	K09252//feruloyl esterase [EC:3.1.1.73]	gi|632919487|gb|KDB18876.1|//feruloyl esterase b [Ustilaginoidea virens]
lcl|JHTR01000001.1_cds_KDB18936.1_327	969	3627	1820	1.01788	3.03e-141	Up	4.19e-141	GO:0005634//nucleus;GO:0005829//cytosol	GO:0016787//hydrolase activity;GO:0000340//RNA 7-methylguanosine cap binding	GO:0000290//deadenylation-dependent decapping of nuclear-transcribed mRNA	K12584//m7GpppX diphosphatase [EC:3.6.1.59]	gi|632919547|gb|KDB18936.1|//putative mRNA decapping hydrolase [Ustilaginoidea virens]
lcl|JHTR01000009.1_cds_KDB16747.1_2338	492	970	487	1.0171	1.82e-39	Up	4.91e-39	GO:0005783//endoplasmic reticulum;GO:0016021//integral component of membrane	NA	NA	K11866//STAM-binding protein [EC:3.4.19.12];K03349//anaphase-promoting complex subunit 2	gi|632917259|gb|KDB16747.1|//ER membrane protein [Ustilaginoidea virens]
lcl|JHTR01000049.1_cds_KDB12135.1_6959	2295	2481	1246	1.01666	3.44e-97	Up	5.95e-97	GO:0005576//extracellular region	GO:0008061//chitin binding;GO:0004568//chitinase activity	GO:0006032//chitin catabolic process;GO:0000272//polysaccharide catabolic process;GO:0009405//pathogenesis	K01183//chitinase [EC:3.2.1.14]	gi|159460232|gb|ABW96521.1|//chitinase [Pochonia chlamydosporia];gi|632912338|gb|KDB12135.1|//chitinase [Ustilaginoidea virens]
lcl|JHTR01000061.1_cds_KDB11710.1_7419	1963	1952.16	982.38	1.01376	1.24e-76	Up	2.44e-76	NA	GO:0016787//hydrolase activity	NA	K11835//ubiquitin carboxyl-terminal hydrolase 4/11/15 [EC:3.4.19.12];K14154//thiamine-phosphate diphosphorylase / hydroxyethylthiazole kinase [EC:2.5.1.3 2.7.1.50]	gi|632911859|gb|KDB11710.1|//ubiquitin carboxyl-terminal hydrolase 19 [Ustilaginoidea virens]
lcl|JHTR01000038.1_cds_KDB12879.1_6240	2885	3314	1668	1.01349	2.31e-128	Up	3.38e-128	GO:0044464//cell part	NA	NA	K19940//Rab guanine nucleotide exchange factor SEC2	gi|632913148|gb|KDB12879.1|//putative GDP/GTP exchange factor Sec2p [Ustilaginoidea virens]
lcl|JHTR01000029.1_cds_KDB13820.1_5427	417	125.73	63.3	1.01309	5.61e-07	Up	2.73e-06	NA	NA	NA	NA	gi|781083477|dbj|GAO17721.1|//hypothetical protein UVI_051190 [Ustilaginoidea virens]
lcl|JHTR01000058.1_cds_KDB11815.1_7328	1146	5932	2992	1.01045	9.21e-227	Up	9.45e-227	NA	GO:0018580//nitronate monooxygenase activity;GO:0051213//dioxygenase activity	GO:0055114//oxidation-reduction process	K00459//nitronate monooxygenase [EC:1.13.12.16]	gi|632911975|gb|KDB11815.1|//oxidoreductase, 2-nitropropane dioxygenase family [Ustilaginoidea virens]
lcl|JHTR01000002.1_cds_KDB18556.1_798	528	101	51	1.00883	5.53e-06	Up	2.8e-05	NA	NA	NA	NA	gi|632919161|gb|KDB18556.1|//hypothetical protein UV8b_798 [Ustilaginoidea virens]
lcl|JHTR01000081.1_cds_KDB11062.1_8050	1215	3284	1660	1.00731	5.7e-126	Up	8.46e-126	NA	NA	NA	NA	gi|781085934|dbj|GAO15638.1|//hypothetical protein UVI_028470 [Ustilaginoidea virens]
lcl|JHTR01000078.1_cds_KDB11172.1_7983	1992	1622	820	1.00712	2.07e-63	Up	4.49e-63	GO:0035861//site of double-strand break;GO:0005634//nucleus;GO:0005739//mitochondrion;GO:0031422//RecQ helicase-Topo III complex	GO:0003677//DNA binding;GO:0003917//DNA topoisomerase type I activity	GO:0043007//maintenance of rDNA;GO:0007131//reciprocal meiotic recombination;GO:0007004//telomere maintenance via telomerase;GO:0000018//regulation of DNA recombination;GO:1902969//mitotic DNA replication;GO:0007064//mitotic sister chromatid cohesion;GO:0006265//DNA topological change;GO:0006301//postreplication repair	K03165//DNA topoisomerase III [EC:5.99.1.2]	gi|632911250|gb|KDB11172.1|//DNA topoisomerase III [Ustilaginoidea virens]
lcl|JHTR01000009.1_cds_KDB16820.1_2411	2191	257	130	1.0063	6.18e-12	Up	2.59e-11	GO:0016020//membrane;GO:0016021//integral component of membrane	GO:0005215//transporter activity	GO:0006810//transport	K03305//proton-dependent oligopeptide transporter, POT family	gi|632917332|gb|KDB16820.1|//putative oligopeptide transporter [Ustilaginoidea virens];gi|818160064|gb|KKP00383.1|//peptide transporter PTR2 [Trichoderma harzianum]
lcl|JHTR01000001.1_cds_KDB19022.1_413	774	21383	10818	1.00607	0	Up	0	GO:0030688//preribosome, small subunit precursor;GO:0022627//cytosolic small ribosomal subunit	GO:0003906//DNA-(apurinic or apyrimidinic site) lyase activity;GO:0003723//RNA binding;GO:0003735//structural constituent of ribosome	GO:0000056//ribosomal small subunit export from nucleus;GO:0006407//rRNA export from nucleus;GO:0002181//cytoplasmic translation;GO:0006259//DNA metabolic process	K02985//small subunit ribosomal protein S3e	gi|632919633|gb|KDB19022.1|//putative 40S ribosomal protein S3 [Ustilaginoidea virens]
lcl|JHTR01000003.1_cds_KDB18221.1_1069	618	2091	1058	1.00589	6.75e-81	Up	1.29e-80	GO:0005770//late endosome	NA	GO:0032511//late endosome to vacuole transport via multivesicular body sorting pathway;GO:0006623//protein targeting to vacuole	K12197//charged multivesicular body protein 1	gi|632918809|gb|KDB18221.1|//putative chromatin modifying protein 1b [Ustilaginoidea virens]
lcl|JHTR01000005.1_cds_KDB17640.1_1524	2338	711	360	1.00489	5.17e-29	Up	1.59e-28	NA	NA	NA	NA	gi|632918201|gb|KDB17640.1|//hypothetical protein UV8b_1524 [Ustilaginoidea virens]
lcl|JHTR01000015.1_cds_KDB15520.1_3551	2102	12787	6481	1.00343	0	Up	0	GO:0005634//nucleus;GO:0005829//cytosol	GO:0042030//ATPase inhibitor activity;GO:0051879//Hsp90 protein binding;GO:0003729//mRNA binding;GO:0030544//Hsp70 protein binding	GO:0006457//protein folding;GO:0043086//negative regulation of catalytic activity	K09553//stress-induced-phosphoprotein 1	gi|632915961|gb|KDB15520.1|//Cytochrome c biogenesis factor [Ustilaginoidea virens]
lcl|JHTR01000058.1_cds_KDB11808.1_7321	1936	486.63	246.65	1.0034	1.58e-20	Up	5.48e-20	NA	NA	NA	K11244//cell wall integrity and stress response component;K01183//chitinase [EC:3.2.1.14]	gi|996579609|gb|KXH26909.1|//hypothetical protein CSIM01_07057 [Colletotrichum simmondsii];gi|632911968|gb|KDB11808.1|//prp 4 CRoW domain-containing protein [Ustilaginoidea virens]
lcl|JHTR01000051.1_cds_KDB12106.1_7099	2025	201	102	1.00167	9.54e-10	Up	4.23e-09	NA	GO:0003824//catalytic activity	NA	K15631//molybdenum cofactor sulfurtransferase [EC:2.8.1.9]	gi|632912301|gb|KDB12106.1|//cysteine desulfurase [Ustilaginoidea virens]
lcl|JHTR01000001.1_cds_KDB19035.1_426	1509	3034	1540	1.00133	1.9e-115	Up	2.98e-115	NA	NA	NA	K01078//acid phosphatase [EC:3.1.3.2]	gi|632919646|gb|KDB19035.1|//acid phosphatase [Ustilaginoidea virens]
lcl|JHTR01000002.1_cds_KDB18441.1_683	903	2120	4309	-1.00025	4.02e-160	Down	5.11e-160	NA	GO:0016491//oxidoreductase activity	GO:0055114//oxidation-reduction process	K19654//2-dehydropantolactone reductase [EC:1.1.1.358];K18097//glycerol 2-dehydrogenase (NADP+) [EC:1.1.1.156]	gi|632919046|gb|KDB18441.1|//putative NADPH-dependent alpha-keto amide reductase [Ustilaginoidea virens]
BGI_novel_G000058	918	450.8	917.91	-1.00282	4.06e-36	Down	1.14e-35	NA	NA	NA	NA	gi|953442267|ref|XP_014564686.1|//hypothetical protein L969DRAFT_613963, partial [Mixia osmundae IAM 14324]
lcl|JHTR01000017.1_cds_KDB15246.1_3909	2240	1671	3403	-1.00306	1.53e-127	Down	2.26e-127	GO:0016021//integral component of membrane	GO:0004553//hydrolase activity, hydrolyzing O-glycosyl compounds	GO:0005975//carbohydrate metabolic process	K01193//beta-fructofuranosidase [EC:3.2.1.26];K17887//sorting nexin-25	gi|781083935|dbj|GAO17374.1|//hypothetical protein UVI_047420 [Ustilaginoidea virens];gi|781083936|dbj|GAO17375.1|//hypothetical protein UVI_047430 [Ustilaginoidea virens];gi|632915667|gb|KDB15246.1|//invertase precursor [Ustilaginoidea virens]
lcl|JHTR01000050.1_cds_KDB12126.1_7029	1584	1785	3637	-1.00378	2.64e-136	Down	3.72e-136	NA	NA	NA	K00102//D-lactate dehydrogenase (cytochrome) [EC:1.1.2.4]	gi|632912324|gb|KDB12126.1|//short-chain dehydrogenase/reductase sdr [Ustilaginoidea virens]
lcl|JHTR01000002.1_cds_KDB18342.1_584	3915	13032	26621	-1.00747	0	Down	0	GO:0005622//intracellular;GO:0005737//cytoplasm	GO:0005524//ATP binding;GO:0004672//protein kinase activity;GO:0005085//guanyl-nucleotide exchange factor activity	GO:0007264//small GTPase mediated signal transduction;GO:0006468//protein phosphorylation;GO:0035556//intracellular signal transduction;GO:0043547//positive regulation of GTPase activity	K19475//WAS/WASL-interacting protein;K00232//acyl-CoA oxidase [EC:1.3.3.6];K05727//dedicator of cytokinesis protein 3;K12614//ATP-dependent RNA helicase DDX6/DHH1 [EC:3.6.4.13]	gi|632918947|gb|KDB18342.1|//putative dock180 protein [Ustilaginoidea virens];gi|629711761|ref|XP_007818729.1|//SH3 domain-containing protein [Metarhizium robertsii ARSEF 23];gi|781085190|dbj|GAO16251.1|//hypothetical protein UVI_035190 [Ustilaginoidea virens]
lcl|JHTR01000003.1_cds_KDB18267.1_1115	1590	1279	2613	-1.00765	3.21e-99	Down	5.49e-99	NA	NA	NA	K01279//tripeptidyl-peptidase I [EC:3.4.14.9]	gi|632918855|gb|KDB18267.1|//glycosyltransferase family 31 protein [Ustilaginoidea virens]
lcl|JHTR01000003.1_cds_KDB18286.1_1134	1593	2828	5780	-1.00825	8.95e-217	Down	9.44e-217	NA	GO:0016491//oxidoreductase activity	GO:0055114//oxidation-reduction process	K13366//polyamine oxidase [EC:1.5.3.14 1.5.3.16 1.5.3.-]	gi|632918874|gb|KDB18286.1|//putative flavin containing polyamine oxidase [Ustilaginoidea virens]
lcl|JHTR01000014.1_cds_KDB15813.1_3453	180	45	92	-1.00867	1.42e-05	Down	7.32e-05	GO:0016021//integral component of membrane	NA	GO:0055085//transmembrane transport	K15102//solute carrier family 25 (mitochondrial phosphate transporter), member 3	gi|632916266|gb|KDB15813.1|//mitochondrial phosphate carrier protein [Ustilaginoidea virens]
lcl|JHTR01000063.1_cds_KDB11662.1_7519	1290	174	356	-1.00975	1.52e-15	Down	5.82e-15	NA	NA	NA	NA	gi|632911803|gb|KDB11662.1|//bZIP transcription factor [Ustilaginoidea virens]
lcl|JHTR01000012.1_cds_KDB16215.1_3145	321	149	305	-1.01046	1.19e-13	Down	4.79e-13	GO:0016020//membrane	NA	NA	NA	gi|781086339|dbj|GAO15128.1|//hypothetical protein UVI_022720 [Ustilaginoidea virens]
lcl|JHTR01000005.1_cds_KDB17682.1_1566	273	42	86	-1.01091	2.35e-05	Down	0.000122439	NA	NA	NA	K04618//galactose oxidase [EC:1.1.3.9]	gi|743656928|gb|KID84301.1|//Galactose oxidase, beta-propeller [Metarhizium guizhouense ARSEF 977]
lcl|JHTR01000086.1_cds_KDB10981.1_8172	655	102	209	-1.01189	4.68e-10	Down	2.06e-09	NA	NA	NA	NA	gi|632911026|gb|KDB10981.1|//hypothetical protein UV8b_8172 [Ustilaginoidea virens];gi|781080370|dbj|GAO20120.1|//hypothetical protein UVI_078140 [Ustilaginoidea virens]
lcl|JHTR01000003.1_cds_KDB18218.1_1066	1155	2700	5536	-1.01284	2.85e-209	Down	3.08e-209	GO:0042645//mitochondrial nucleoid;GO:0005967//mitochondrial pyruvate dehydrogenase complex	GO:0004739//pyruvate dehydrogenase (acetyl-transferring) activity	GO:0006542//glutamine biosynthetic process;GO:0006526//arginine biosynthetic process;GO:0006086//acetyl-CoA biosynthetic process from pyruvate;GO:0055114//oxidation-reduction process	K00162//pyruvate dehydrogenase E1 component beta subunit [EC:1.2.4.1]	gi|632918806|gb|KDB18218.1|//pyruvate dehydrogenase E1 component beta subunit [Ustilaginoidea virens]
lcl|JHTR01000016.1_cds_KDB15344.1_3770	1139	4530	9290	-1.01313	0	Down	0	NA	NA	NA	K11245//mating pheromone-induced death protein 2;K06158//ATP-binding cassette, subfamily F, member 3;K09291//nucleoprotein TPR	gi|632915773|gb|KDB15344.1|//Complex I intermediate-associated protein 30 [Ustilaginoidea virens];gi|908385660|gb|KND86446.1|//Uncharacterized protein C9E9.15 [Tolypocladium ophioglossoides CBS 100239]
lcl|JHTR01000015.1_cds_KDB15605.1_3636	318	229	470	-1.01427	6.19e-20	Down	2.17e-19	NA	NA	NA	NA	gi|632916046|gb|KDB15605.1|//hypothetical protein UV8b_3636 [Ustilaginoidea virens]
lcl|JHTR01000002.1_cds_KDB18452.1_694	357	48.68	100	-1.01556	6.32e-06	Down	3.21e-05	NA	NA	NA	NA	gi|632919057|gb|KDB18452.1|//hypothetical protein UV8b_694 [Ustilaginoidea virens]
lcl|JHTR01000056.1_cds_KDB11912.1_7237	1491	804	1652	-1.01591	1.94e-64	Down	4.19e-64	NA	NA	NA	NA	gi|632912082|gb|KDB11912.1|//ino80 chromatin remodeling complex protein [Ustilaginoidea virens]
lcl|JHTR01000024.1_cds_KDB14236.1_4831	3431	1493	3069	-1.01651	9.05e-118	Down	1.4e-117	NA	NA	NA	K19983//exocyst complex component 1	gi|632914601|gb|KDB14236.1|//hypothetical protein UV8b_4831 [Ustilaginoidea virens];gi|748487791|ref|XP_011108034.1|//hypothetical protein H072_2046 [Dactylellina haptotyla CBS 200.50]
lcl|JHTR01000009.1_cds_KDB16826.1_2417	726	683	1405	-1.01757	2.68e-55	Down	6.19e-55	NA	NA	NA	NA	gi|632917338|gb|KDB16826.1|//phospholipase carboxylesterase superfamily protein [Ustilaginoidea virens]
lcl|JHTR01000178.1_cds_KDB10765.1_8391	987	53.83	111.11	-1.02247	2.1e-06	Down	1.05e-05	NA	NA	NA	K20307//trafficking protein particle complex subunit 10	gi|632910577|gb|KDB10765.1|//hypothetical protein UV8b_8391 [Ustilaginoidea virens]
lcl|JHTR01000178.1_cds_KDB10764.1_8390	1954	5232.97	10825.8	-1.02573	0	Down	0	NA	NA	NA	K20307//trafficking protein particle complex subunit 10;K20316//short coiled-coil protein;K13171//serine/arginine repetitive matrix protein 1	gi|632910576|gb|KDB10764.1|//putative bZIP transcription factor [Ustilaginoidea virens];gi|632910575|gb|KDB10763.1|//DNA-directed RNA polymerase large [Ustilaginoidea virens]
lcl|JHTR01000034.1_cds_KDB13163.1_5923	1419	6247	12929	-1.02633	0	Down	0	NA	GO:0016779//nucleotidyltransferase activity	GO:0009058//biosynthetic process	K00971//mannose-1-phosphate guanylyltransferase [EC:2.7.7.13]	gi|632913458|gb|KDB13163.1|//mannose-1-phosphate guanylyltransferase (GDP) [Ustilaginoidea virens]
lcl|JHTR01000015.1_cds_KDB15614.1_3645	825	4977	10301	-1.0264	0	Down	0	NA	GO:0008649//rRNA methyltransferase activity	GO:0000154//rRNA modification;GO:0032259//methylation	K00559//sterol 24-C-methyltransferase [EC:2.1.1.41]	gi|632916055|gb|KDB15614.1|//putative ubiE/COQ5 methyltransferase [Ustilaginoidea virens]
lcl|JHTR01000064.1_cds_KDB11616.1_7539	4380	2640.66	5465.8	-1.02649	3.38e-211	Down	3.61e-211	GO:0005829//cytosol	GO:0003866//3-phosphoshikimate 1-carboxyvinyltransferase activity;GO:0003855//3-dehydroquinate dehydratase activity;GO:0046872//metal ion binding;GO:0004765//shikimate kinase activity;GO:0005524//ATP binding;GO:0003856//3-dehydroquinate synthase activity;GO:0004764//shikimate 3-dehydrogenase (NADP+) activity	GO:0016310//phosphorylation;GO:0008652//cellular amino acid biosynthetic process;GO:0009423//chorismate biosynthetic process;GO:0009073//aromatic amino acid family biosynthetic process;GO:0055114//oxidation-reduction process	K13830//pentafunctional AROM polypeptide [EC:4.2.3.4 4.2.1.10 1.1.1.25 2.7.1.71 2.5.1.19]	gi|632911753|gb|KDB11616.1|//pentafunctional AROM polypeptide [Ustilaginoidea virens]
lcl|JHTR01000009.1_cds_KDB16774.1_2365	1545	2783	5761	-1.02664	1.58e-222	Down	1.64e-222	GO:0005794//Golgi apparatus;GO:0016021//integral component of membrane	NA	NA	K07297//adiponectin receptor	gi|632917286|gb|KDB16774.1|//hemolysin-III family protein [Ustilaginoidea virens]
lcl|JHTR01000003.1_cds_KDB18048.1_896	4232	746	1550	-1.03198	3.97e-62	Down	8.67e-62	NA	NA	NA	K19475//WAS/WASL-interacting protein	gi|632918636|gb|KDB18048.1|//hypothetical protein UV8b_896 [Ustilaginoidea virens]
lcl|JHTR01000006.1_cds_KDB17464.1_1721	942	1477	3072	-1.03347	4.58e-121	Down	6.95e-121	GO:0005783//endoplasmic reticulum;GO:0016021//integral component of membrane	GO:0004128//cytochrome-b5 reductase activity, acting on NAD(P)H	GO:0055114//oxidation-reduction process	K00326//cytochrome-b5 reductase [EC:1.6.2.2]	gi|632918011|gb|KDB17464.1|//nitrate reductase [Ustilaginoidea virens]
lcl|JHTR01000081.1_cds_KDB11071.1_8059	1938	2117	4404	-1.03375	1.36e-172	Down	1.65e-172	GO:0016020//membrane;GO:0016021//integral component of membrane	NA	GO:0055085//transmembrane transport	K08158//MFS transporter, DHA1 family, multidrug resistance protein;K08856//serine/threonine kinase 16 [EC:2.7.11.1];K08157//MFS transporter, DHA1 family, multidrug resistance protein	gi|632911137|gb|KDB11071.1|//putative MFS transporter [Ustilaginoidea virens]
lcl|JHTR01000021.1_cds_KDB14685.1_4541	2651	5966.12	12412.1	-1.03384	0	Down	0	GO:0016020//membrane;GO:0016021//integral component of membrane	NA	GO:0055085//transmembrane transport	K19849//signaling mucin MSB2;K17866//diphthamide biosynthesis protein 2;K00276//primary-amine oxidase [EC:1.4.3.21];K02835//peptide chain release factor 1;K11231//osomolarity two-component system, sensor histidine kinase SLN1 [EC:2.7.13.3];K20293//conserved oligomeric Golgi complex subunit 6	gi|920638988|gb|KOM20092.1|//hypothetical protein XA68_3192 [Ophiocordyceps unilateralis];gi|632915069|gb|KDB14685.1|//hypothetical protein UV8b_4541 [Ustilaginoidea virens]
lcl|JHTR01000049.1_cds_KDB12169.1_6993	3084	3982.81	8287.96	-1.03419	0	Down	0	GO:0016020//membrane;GO:0016021//integral component of membrane	GO:0022857//transmembrane transporter activity;GO:0022891//substrate-specific transmembrane transporter activity	GO:0006810//transport;GO:0055085//transmembrane transport	K15196//transcription factor IIIB 90 kDa subunit;K08139//MFS transporter, SP family, sugar:H+ symporter;K00382//dihydrolipoamide dehydrogenase [EC:1.8.1.4]	gi|781081429|dbj|GAO19475.1|//hypothetical protein UVI_070750 [Ustilaginoidea virens];gi|632912372|gb|KDB12169.1|//putative MFS monosaccharide transporter [Ustilaginoidea virens]
lcl|JHTR01000024.1_cds_KDB14294.1_4889	957	1802	3750	-1.03425	1.97e-147	Down	2.64e-147	NA	GO:0016787//hydrolase activity	GO:0005975//carbohydrate metabolic process	NA	gi|632914659|gb|KDB14294.1|//glycoside catalytic core [Ustilaginoidea virens]
lcl|JHTR01000021.1_cds_KDB14688.1_4544	384	111	231	-1.03429	3.3e-11	Down	1.41e-10	NA	NA	NA	NA	gi|632915072|gb|KDB14688.1|//hypothetical protein UV8b_4544 [Ustilaginoidea virens]
lcl|JHTR01000061.1_cds_KDB11726.1_7435	1656	1743	3638	-1.03853	4.66e-144	Down	6.34e-144	NA	NA	NA	NA	gi|632911875|gb|KDB11726.1|//centromere binding protein B [Ustilaginoidea virens]
lcl|JHTR01000049.1_cds_KDB12151.1_6975	1613	4493	9378	-1.03856	0	Down	0	NA	GO:0080130//L-phenylalanine:2-oxoglutarate aminotransferase activity;GO:0004069//L-aspartate:2-oxoglutarate aminotransferase activity;GO:0030170//pyridoxal phosphate binding	GO:0009058//biosynthetic process;GO:0006520//cellular amino acid metabolic process	K14455//aspartate aminotransferase, mitochondrial [EC:2.6.1.1]	gi|632912354|gb|KDB12151.1|//putative aspartate aminotransferase [Ustilaginoidea virens]
lcl|JHTR01000047.1_cds_KDB12264.1_6863	1590	1624	3390	-1.03869	1.95e-134	Down	2.78e-134	GO:0016021//integral component of membrane	GO:0005215//transporter activity	GO:0055085//transmembrane transport	K13953//alcohol dehydrogenase, propanol-preferring [EC:1.1.1.1]	gi|632912478|gb|KDB12264.1|//putative NCS family nucleoside transporter [Ustilaginoidea virens]
lcl|JHTR01000024.1_cds_KDB14307.1_4902	786	2969	6204	-1.04018	1.3e-244	Down	1.27e-244	NA	NA	NA	K20185//biogenesis of lysosome-related organelles complex 1 subunit 1	gi|632914672|gb|KDB14307.1|//hypothetical protein UV8b_4902 [Ustilaginoidea virens]
lcl|JHTR01000026.1_cds_KDB14155.1_5144	912	260	544	-1.04205	1.2e-23	Down	3.96e-23	NA	NA	NA	K09191//general transcription factor IIIA	gi|781085414|dbj|GAO16080.1|//hypothetical protein UVI_033290 [Ustilaginoidea virens]
lcl|JHTR01000008.1_cds_KDB17115.1_2207	2019	1478	3094	-1.04279	1.09e-123	Down	1.64e-123	GO:0016021//integral component of membrane	GO:0022857//transmembrane transporter activity	GO:0055085//transmembrane transport	K08176//MFS transporter, PHS family, inorganic phosphate transporter	gi|632917638|gb|KDB17115.1|//putative MFS transporter [Ustilaginoidea virens]
lcl|JHTR01000007.1_cds_KDB17393.1_1990	1649	278	582	-1.04289	3.59e-25	Down	1.16e-24	NA	NA	NA	NA	gi|632917930|gb|KDB17393.1|//malate dehydrogenase [Ustilaginoidea virens]
lcl|JHTR01000026.1_cds_KDB14005.1_4994	237	32	67	-1.04305	9.4e-05	Down	0.000503678	NA	NA	NA	NA	gi|632914358|gb|KDB14005.1|//hypothetical protein UV8b_4994 [Ustilaginoidea virens]
lcl|JHTR01000007.1_cds_KDB17174.1_1771	2295	2239	4690	-1.04369	1.63e-186	Down	1.9e-186	GO:0016020//membrane;GO:0044464//cell part	NA	NA	K08490//syntaxin 5	gi|632917711|gb|KDB17174.1|//putative pH signal transduction protein PalI [Ustilaginoidea virens]
lcl|JHTR01000073.1_cds_KDB11351.1_7813	351	21	44	-1.04407	0.000844911	Down	0.00478125	NA	NA	NA	NA	gi|632911452|gb|KDB11351.1|//hypothetical protein UV8b_7813 [Ustilaginoidea virens]
lcl|JHTR01000051.1_cds_KDB12117.1_7110	1593	256.14	536.69	-1.04412	1.98e-23	Down	6.58e-23	NA	NA	NA	NA	gi|632912312|gb|KDB12117.1|//hypothetical protein UV8b_7110 [Ustilaginoidea virens]
lcl|JHTR01000054.1_cds_KDB11953.1_7182	1686	366	771	-1.05185	4.98e-33	Down	1.46e-32	GO:0016021//integral component of membrane	NA	GO:0055085//transmembrane transport	K08165//MFS transporter, DHA2 family, multidrug resistance protein	gi|632912133|gb|KDB11953.1|//drug resistance protein [Ustilaginoidea virens]
lcl|JHTR01000006.1_cds_KDB17463.1_1720	5277	2488	5242	-1.05209	6.68e-211	Down	7.17e-211	NA	NA	NA	NA	gi|632918010|gb|KDB17463.1|//leucine rich repeat protein [Ustilaginoidea virens]
lcl|JHTR01000009.1_cds_KDB16877.1_2468	2790	10947	23090	-1.05369	0	Down	0	NA	NA	GO:0050896//response to stimulus	K20929//glyoxal/methylglyoxal oxidase [EC:1.2.3.15]	gi|632917389|gb|KDB16877.1|//WSC domain containing protein [Ustilaginoidea virens]
lcl|JHTR01000032.1_cds_KDB13454.1_5833	1644	6681	14128	-1.05738	0	Down	0	GO:0005773//vacuole	GO:0004185//serine-type carboxypeptidase activity	GO:0006508//proteolysis	K13289//cathepsin A (carboxypeptidase C) [EC:3.4.16.5]	gi|632913766|gb|KDB13454.1|//carboxypeptidase Y precursor [Ustilaginoidea virens]
lcl|JHTR01000028.1_cds_KDB13947.1_5281	1235	1664	3522	-1.0587	6.32e-144	Down	8.6e-144	GO:0016020//membrane;GO:0016021//integral component of membrane	GO:0016757//transferase activity, transferring glycosyl groups;GO:0016740//transferase activity	NA	K09659//dolichyl-phosphate mannosyltransferase polypeptide 3	gi|632914285|gb|KDB13947.1|//dolichol phosphate mannosyltransferase subunit 3 [Ustilaginoidea virens]
lcl|JHTR01000019.1_cds_KDB15057.1_4203	1425	76.75	162.53	-1.05943	8.91e-09	Down	4.07e-08	NA	NA	NA	K01843//lysine 2,3-aminomutase [EC:5.4.3.2];K16261//yeast amino acid transporter	gi|632915464|gb|KDB15057.1|//Truncated HET-R [Ustilaginoidea virens]
lcl|JHTR01000010.1_cds_KDB16493.1_2528	3974	6498	13763	-1.05969	0	Down	0	NA	NA	NA	K19851//flocculation protein FLO11;K01183//chitinase [EC:3.2.1.14];K19816//transcription activator MSS11	gi|632916989|gb|KDB16493.1|//prolipoprotein diacylglyceryl transferase [Ustilaginoidea virens]
lcl|JHTR01000044.1_cds_KDB12439.1_6663	5173	3959	8396	-1.06153	0	Down	0	GO:0016021//integral component of membrane	NA	NA	K13431//signal recognition particle receptor subunit alpha	gi|629732286|ref|XP_007825225.1|//DUF221 domain-containing protein [Metarhizium robertsii ARSEF 23];gi|632912671|gb|KDB12439.1|//DUF221 domain-containing protein [Ustilaginoidea virens]
lcl|JHTR01000135.1_cds_KDB10780.1_8374	795	1682.71	3568.62	-1.06154	1.99e-146	Down	2.68e-146	GO:0005847//mRNA cleavage and polyadenylation specificity factor complex;GO:0005829//cytosol;GO:0005739//mitochondrion	GO:0003723//RNA binding	GO:0006369//termination of RNA polymerase II transcription;GO:0006379//mRNA cleavage;GO:0006378//mRNA polyadenylation	K14401//cleavage and polyadenylation specificity factor subunit 1	gi|813214639|dbj|GAO47201.1|//hypothetical protein G7K_1411-t1 [Saitoella complicata NRRL Y-17804];gi|632910694|gb|KDB10780.1|//cleavage factor ii protein 1 [Ustilaginoidea virens]
lcl|JHTR01000012.1_cds_KDB16214.1_3144	849	1373	2912	-1.06164	6.01e-120	Down	9.18e-120	GO:0016021//integral component of membrane	NA	GO:0055085//transmembrane transport	NA	gi|632916688|gb|KDB16214.1|//DUF895 domain protein [Ustilaginoidea virens]
lcl|JHTR01000020.1_cds_KDB14870.1_4393	2511	41	87	-1.06235	1.11e-05	Down	5.72e-05	NA	NA	NA	K19841//protein STE50	gi|632915263|gb|KDB14870.1|//SAM and PH domain-containing protein [Ustilaginoidea virens]
lcl|JHTR01000016.1_cds_KDB15320.1_3746	1994	1631	3462	-1.06281	2.13e-142	Down	2.92e-142	NA	NA	NA	NA	gi|632915749|gb|KDB15320.1|//hypothetical protein UV8b_3746 [Ustilaginoidea virens]
lcl|JHTR01000008.1_cds_KDB17007.1_2099	939	307.35	653.52	-1.06531	6.79e-29	Down	2.1e-28	NA	NA	NA	NA	gi|632917530|gb|KDB17007.1|//secreted in xylem 1 protein [Ustilaginoidea virens]
lcl|JHTR01000002.1_cds_KDB18604.1_846	2157	1820	3871	-1.06573	1.23e-159	Down	1.56e-159	NA	NA	NA	K03936//NADH dehydrogenase (ubiquinone) Fe-S protein 3 [EC:1.6.5.3 1.6.99.3];K16231//fungal type III polyketide synthase	gi|632919209|gb|KDB18604.1|//cellular morphogenesis protein [Ustilaginoidea virens]
lcl|JHTR01000095.1_cds_KDB10906.1_8244	1911	1595	3393	-1.06596	2.83e-140	Down	3.93e-140	NA	GO:0016705//oxidoreductase activity, acting on paired donors, with incorporation or reduction of molecular oxygen;GO:0020037//heme binding;GO:0005506//iron ion binding;GO:0004497//monooxygenase activity	GO:0055114//oxidation-reduction process	K17826//fumitremorgin C monooxygenase [EC:1.14.13.177];K21292//ent-kaurene oxidase [EC:1.14.13.78]	gi|781081160|dbj|GAO19702.1|//hypothetical protein UVI_073300 [Ustilaginoidea virens];gi|936413913|gb|KPM42340.1|//Dihydromonacolin L monooxygenase LovA [Neonectria ditissima]
lcl|JHTR01000002.1_cds_KDB18332.1_574	2321	6805.45	14522	-1.07044	0	Down	0	GO:0016021//integral component of membrane	NA	NA	K08272//calcium binding protein 39;K04717//sphingosine-1-phosphate phosphotase 2 [EC:3.1.3.-];K10756//replication factor C subunit 3/5;K04716//sphingosine-1-phosphate phosphatase 1 [EC:3.1.3.-]	gi|632918937|gb|KDB18332.1|//PAP2 domain protein [Ustilaginoidea virens];gi|734664810|gb|KHO01856.1|//PAP2 domain protein [Metarhizium album ARSEF 1941]
lcl|JHTR01000019.1_cds_KDB14953.1_4099	1245	1005	2148	-1.07276	1.36e-90	Down	2.44e-90	NA	NA	NA	K10570//DNA excision repair protein ERCC-8	gi|632915360|gb|KDB14953.1|//DNA excision repair protein ERCC-8 [Ustilaginoidea virens]
lcl|JHTR01000028.1_cds_KDB13981.1_5315	2012	3579.52	7663.63	-1.07522	0	Down	0	NA	NA	NA	NA	gi|781082554|dbj|GAO18553.1|//hypothetical protein UVI_060180 [Ustilaginoidea virens]
lcl|JHTR01000009.1_cds_KDB16726.1_2317	1515	3841	8228	-1.07602	0	Down	0	NA	GO:0046872//metal ion binding;GO:0020037//heme binding;GO:0010181//FMN binding;GO:0016491//oxidoreductase activity	GO:0055114//oxidation-reduction process	K14290//exportin-1;K00101//L-lactate dehydrogenase (cytochrome) [EC:1.1.2.3]	gi|632917238|gb|KDB16726.1|//mitochondrial cytochrome b2 [Ustilaginoidea virens]
lcl|JHTR01000030.1_cds_KDB13613.1_5445	1608	211	452	-1.07604	5.49e-21	Down	1.89e-20	NA	NA	NA	NA	gi|632913936|gb|KDB13613.1|//hypothetical protein UV8b_5445 [Ustilaginoidea virens]
lcl|JHTR01000012.1_cds_KDB16134.1_3064	2539	6859	14703	-1.077	0	Down	0	GO:0031011//Ino80 complex	GO:0004357//glutamate-cysteine ligase activity	GO:0046686//response to cadmium ion;GO:0006338//chromatin remodeling;GO:0042542//response to hydrogen peroxide;GO:0006750//glutathione biosynthetic process	K11204//glutamate--cysteine ligase catalytic subunit [EC:6.3.2.2]	gi|632916608|gb|KDB16134.1|//glutamate-cysteine ligase catalytic subunit [Ustilaginoidea virens]
lcl|JHTR01000038.1_cds_KDB12905.1_6266	1061	558.77	1200.04	-1.07972	3.48e-52	Down	8.3e-52	NA	NA	NA	K18732//SAP domain-containing ribonucleoprotein	gi|632913174|gb|KDB12905.1|//SAP domain containing protein [Ustilaginoidea virens]
lcl|JHTR01000039.1_cds_KDB12830.1_6324	1680	3058	6573	-1.08092	1.27e-275	Down	1.12e-275	NA	NA	NA	K00565//mRNA (guanine-N7-)-methyltransferase [EC:2.1.1.56];K01183//chitinase [EC:3.2.1.14]	gi|632913093|gb|KDB12830.1|//chromosomal organization and DNA repair protein [Ustilaginoidea virens]
lcl|JHTR01000028.1_cds_KDB13838.1_5172	540	93	200	-1.08166	1.38e-10	Down	5.96e-10	NA	NA	NA	NA	gi|632914176|gb|KDB13838.1|//hypothetical protein UV8b_5172 [Ustilaginoidea virens]
lcl|JHTR01000032.1_cds_KDB13448.1_5827	2246	927.09	1995.47	-1.08291	1.35e-85	Down	2.51e-85	NA	NA	NA	NA	gi|632913760|gb|KDB13448.1|//hypothetical protein UV8b_5827 [Ustilaginoidea virens]
lcl|JHTR01000011.1_cds_KDB16466.1_2922	3151	1718	3698	-1.08297	1.37e-156	Down	1.78e-156	NA	NA	NA	K09531//DnaJ homolog subfamily C member 11;K15457//SIT4-associating protein SAP155	gi|632916951|gb|KDB16466.1|//hypothetical protein UV8b_2922 [Ustilaginoidea virens]
lcl|JHTR01000003.1_cds_KDB18257.1_1105	2295	269.68	582	-1.08673	9.23e-27	Down	2.92e-26	NA	NA	NA	K01930//folylpolyglutamate synthase [EC:6.3.2.17]	gi|632918845|gb|KDB18257.1|//heterokaryon incompatibility protein [Ustilaginoidea virens]
lcl|JHTR01000001.1_cds_KDB18611.1_2	1605	435	939	-1.08707	8.91e-42	Down	2.35e-41	NA	NA	NA	K20205//manganese peroxidase [EC:1.11.1.13]	gi|632919222|gb|KDB18611.1|//WSC domain containing protein [Ustilaginoidea virens]
lcl|JHTR01000007.1_cds_KDB17265.1_1862	2559	4069.65	8801.75	-1.08985	0	Down	0	GO:0005634//nucleus;GO:0005829//cytosol	GO:0000978//RNA polymerase II core promoter proximal region sequence-specific DNA binding;GO:0043565//sequence-specific DNA binding;GO:0001077//transcriptional activator activity, RNA polymerase II core promoter proximal region sequence-specific binding	GO:0006338//chromatin remodeling;GO:0045944//positive regulation of transcription from RNA polymerase II promoter;GO:0000105//histidine biosynthetic process;GO:0045937//positive regulation of phosphate metabolic process;GO:0006355//regulation of transcription, DNA-templated;GO:0009113//purine nucleobase biosynthetic process;GO:0043388//positive regulation of DNA binding	K02646//regulatory protein PHO2	gi|781081297|dbj|GAO19600.1|//hypothetical protein UVI_072180 [Ustilaginoidea virens];gi|632917802|gb|KDB17265.1|//homeoprotein [Ustilaginoidea virens]
lcl|JHTR01000063.1_cds_KDB11670.1_7527	3527	948	2053	-1.09173	3.95e-89	Down	7.17e-89	NA	GO:0016787//hydrolase activity	NA	K08095//cutinase [EC:3.1.1.74]	gi|781083837|dbj|GAO17459.1|//hypothetical protein UVI_048340 [Ustilaginoidea virens];gi|632911811|gb|KDB11670.1|//carbohydrate esterase family 5 [Ustilaginoidea virens]
lcl|JHTR01000007.1_cds_KDB17227.1_1824	4632	4861.86	10534	-1.09243	0	Down	0	NA	NA	NA	NA	gi|632917764|gb|KDB17227.1|//hypothetical protein UV8b_1824 [Ustilaginoidea virens];gi|953395150|ref|XP_014541817.1|//Epidermal growth factor-like, type 3, partial [Metarhizium brunneum ARSEF 3297]
lcl|JHTR01000057.1_cds_KDB11848.1_7271	636	751	1629	-1.09406	1.88e-71	Down	3.82e-71	NA	NA	NA	NA	gi|632912014|gb|KDB11848.1|//hypothetical protein UV8b_7271 [Ustilaginoidea virens]
lcl|JHTR01000028.1_cds_KDB13895.1_5229	1422	259	562	-1.09458	3.38e-26	Down	1.08e-25	NA	GO:0004190//aspartic-type endopeptidase activity	GO:0006508//proteolysis	K06004//aspergillopepsin I [EC:3.4.23.18]	gi|632914233|gb|KDB13895.1|//endothiapepsin-like protein [Ustilaginoidea virens]
lcl|JHTR01000033.1_cds_KDB13294.1_5884	600	242.23	525.68	-1.09477	1.17e-24	Down	3.81e-24	GO:0005634//nucleus;GO:0005829//cytosol	NA	NA	K01238//SUN family beta-glucosidase [EC:3.2.1.-]	gi|632913596|gb|KDB13294.1|//putative SUN domain protein (Adg3) [Ustilaginoidea virens]
lcl|JHTR01000005.1_cds_KDB17768.1_1652	909	1469	3192	-1.09659	3.25e-138	Down	4.54e-138	NA	NA	NA	NA	gi|632918329|gb|KDB17768.1|//adhesin protein Mad2 [Ustilaginoidea virens]
lcl|JHTR01000009.1_cds_KDB16811.1_2402	452	687	1493	-1.09679	6.06e-66	Down	1.29e-65	NA	NA	NA	K19475//WAS/WASL-interacting protein	gi|632917323|gb|KDB16811.1|//hypothetical protein UV8b_2402 [Ustilaginoidea virens]
lcl|JHTR01000019.1_cds_KDB15002.1_4148	1251	327	713	-1.10157	6.18e-33	Down	1.81e-32	NA	GO:0008081//phosphoric diester hydrolase activity	GO:0006629//lipid metabolic process	NA	gi|632915409|gb|KDB15002.1|//tat pathway signal sequence [Ustilaginoidea virens]
lcl|JHTR01000024.1_cds_KDB14241.1_4836	618	48.13	105.15	-1.1044	1.01e-06	Down	4.98e-06	GO:0044424//intracellular part	NA	NA	K15458//SIT4-associating protein SAP185/190	gi|632914606|gb|KDB14241.1|//SIT4 phosphatase-associated protein [Ustilaginoidea virens]
lcl|JHTR01000028.1_cds_KDB13869.1_5203	2055	113.58	248.27	-1.10516	5.46e-13	Down	2.23e-12	NA	NA	NA	NA	gi|632914207|gb|KDB13869.1|//hypothetical protein UV8b_5203 [Ustilaginoidea virens]
lcl|JHTR01000033.1_cds_KDB13293.1_5883	2963	3968.77	8712.32	-1.11132	0	Down	0	GO:0005634//nucleus;GO:0005829//cytosol	NA	NA	K01238//SUN family beta-glucosidase [EC:3.2.1.-]	gi|781085475|dbj|GAO16009.1|//hypothetical protein UVI_032520 [Ustilaginoidea virens];gi|743665076|gb|KID92231.1|//sun [Metarhizium guizhouense ARSEF 977]
lcl|JHTR01000016.1_cds_KDB15284.1_3710	858	1933.97	4248.94	-1.1125	1.89e-187	Down	2.2e-187	NA	GO:0016853//isomerase activity	GO:0008152//metabolic process	K12663//Delta(3,5)-Delta(2,4)-dienoyl-CoA isomerase [EC:5.3.3.-]	gi|632915713|gb|KDB15284.1|//enoyl-CoA hydratase/isomerase family protein [Ustilaginoidea virens]
[truncated: 609 more rows]

## Sheet: Transcription factors
GeneID	Length	WTC-Expression	DH-Expression	log2Ratio(WTC/DH)	q-value(Storey et al. 2003)	Up-Down-Regulation(WTC/DH)	p-value	Cellular Component	Molecular Function	Biological Process	Kegg Orthology	Nr Description
[truncated: 63 more rows]
